# Supplementary material for: A new family of rolling-circle replication endonucleases widespread in archaeal viruses and plasmids
Source: Nucleic Acids Res. 2026 Apr 24;54(8):gkag363. doi: 10.1093/nar/gkag363 (PMC13107129; doi:10.1093/nar/gkag363)
Supplement: gkag363_Supplemental_Files [file gkag363_supplemental_files.zip]

Archive with 4 entries (4 files):
- Revised_Supplementary_materials_Clean.doc
- Revised_TableS5_Clean.xlsx
- Supplementary Dataset S1.xls
- TableS6.xlsx
