# Supplementary material for: A new family of rolling-circle replication endonucleases widespread in archaeal viruses and plasmids
Source: Nucleic Acids Res. 2026 Apr 24;54(8):gkag363. doi: 10.1093/nar/gkag363 (PMC13107129; doi:10.1093/nar/gkag363)
Supplement: gkag363_Supplemental_Files [file gkag363_supplemental_files.zip › Revised_TableS5_Clean.xlsx]

## Sheet: Sheet1
	GenBank/RefSeq accession	Uniprot accession	TaxName	virus	UsedinPhylogenetictree	Data Source
1	WP_050052240	A0A063ZJ90	Halostagnicola sp. A56	/		Interpro
2	WP_050023805.1	A0A081EWI9	Halorubrum saccharovorum	IE		Interpro
3	WP_089777008.1	A0A0D6JN61	Haloferax massiliensis	IE		Interpro
4	WP_053771113.1	A0A0N0BRJ4	Halorubrum tropicale	IE		Interpro
5	KOX94164.1	A0A0N0UA35	Haloarcula rubripromontorii	provirus		Interpro
6	WP_053771999.1	A0A0N0UAN0	Halorubrum tropicale	IE		Interpro
7	WP_144427203.1	A0A0P7GD15	Halolamina pelagica	/		Interpro
8	WP_059056613.1	A0A0U5HTJ3	Halobacterium hubeiense	provirus		Interpro
9	WP_066146569	A0A161ZKQ3	Haladaptatus sp. R4	/	√	Interpro
10	WP_066141429	A0A161ZPH3	Haladaptatus sp. R4	IE	√	Interpro
11	WP_064288637	A0A165LL03	Haloarcula sp. K1	provirus		Interpro
12	YP_009798574.1	A0A1C8V5Z7	Haloarcula hispanica pleomorphic virus 3	virus	√	Interpro
13	WP_070364843.1	A0A1D8S450	Halodesulfurarchaeum formicicum	provirus	√	Interpro
14	WP_149782205.1	A0A1G6IGR7	Natrinema hispanicum	IE		Interpro
15	WP_149799648.1	A0A1G7REH2	Halorubrum xinjiangense	provirus		Interpro
16	WP_092699207.1	A0A1G8SZ12	Halovenus aranensis	IE	√	Interpro
17	WP_090310438.1	A0A1G9E2F4	Natronorubrum texcoconense	IE		Interpro
18	WP_089696974.1	A0A1G9TR61	Halogranum gelatinilyticum	provirus	√	Interpro
19	WP_089733509.1	A0A1G9XA34	Haloarchaeobius iranensis	IE		Interpro
20	WP_089734040.1	A0A1G9XY13	Haloarchaeobius iranensis	provirus	√	Interpro
21	SDN32359.1	A0A1H0AFQ8	Haloarchaeobius iranensis	/	√	Interpro
22	SDQ18128.1	A0A1H0YSS4	Halopelagius longus	IE		Interpro
23	SDW25243.1	A0A1H2S0W2	Haloarcula vallismortis	provirus		Interpro
24	SDY36039.1	A0A1H3J8Z1	Halobellus clavatus	IE	√	Interpro
25	WP_089769030.1	A0A1H3JK17	Halobellus clavatus	IE	√	Interpro
26	SDY52258.1	A0A1H3KKN0	Halopenituspersicus	IE	√	Interpro
27	WP_103989855.1	A0A1H5SMV5	Halobellus limi	IE	√	Interpro
28	WP_103990804.1	A0A1H5VWZ8	Halobellus limi	IE	√	Interpro
29	WP_175459713.1	A0A1H6FV34	Natronorubrum sediminis	provirus	√	Interpro
30	SEH61442.1	A0A1H6JQH2	Halopenitusmalekzadehii	/		Interpro
31	WP_074792698.1	A0A1H7KJS1	Haloferax larsenii	provirus	√	Interpro
32	WP_074792767.1	A0A1H7KV45	Haloferaxlarsenii	provirus		Interpro
33	WP_090614466.1	A0A1H9CPM6	Natrinema salaciae	/		Interpro
34	WP_090614525.1	A0A1H9CSZ9	Natrinema salaciae	IE		Interpro
35	WP_090618700.1	A0A1H9LUQ0	Natrinemasalaciae	IE		Interpro
36	WP_090623681.1	A0A1H9T8V7	Natrinemasalaciae	IE	√	Interpro
37	WP_089789662.1	A0A1I1KXT2	Halobiformahaloterrestris	IE		Interpro
38	WP_149783479.1	A0A1I2ZS03	Halorubrumaquaticum	/		Interpro
39	WP_005579954.1	A0A1I3LHW5	Natronobacteriumgregoryi	IE		Interpro
40	WP_074880287.1	A0A1I5VJ94	Halolaminapelagica	IE	√	Interpro
41	WP_092919540.1	A0A1I6FKB6	Halorubrumsodomense	provirus		Interpro
42	WP_092920447.1	A0A1I6FMW7	Halorubrumsodomense	/		Interpro
43	SFR34266.1	A0A1I6FWJ9	Halogeometricumlimi	/	√	Interpro
44	SFR36406.1	A0A1I6G2J5	Halogeometricumrufum	/		Interpro
45	SFR38541.1	A0A1I6G8T2	Halogeometricumrufum	IE	√	Interpro
46	SFT09590.1	A0A1I6V7I9	Halostagnicolakamekurae	IE		Interpro
47	APE95432.1	A0A1J1ACE8	Halodesulfurarchaeumformicicum	IE		Interpro
48	WP_071402733	A0A1J4LUY9	Natrialbasp.SSL1	IE		Interpro
49	WP_071401230	A0A1J4LVK4	Natrialbasp.SSL1	/		Interpro
50	SHG78739.1	A0A1M5MPA6	Halobaculumgomorrense	IE		Interpro
51	SIR60787.1	A0A1N7CBG5	Natronorubrumdaqingense	IE	√	Interpro
52	WP_076610305.1	A0A1N7GPN4	Natronorubrumthiooxidans	IE		Interpro
53	WP_029601803.1	A0A1P8LVZ1	HalobiformalacisalsiAJ5	IE		Interpro
54	WP_076580873.1	A0A1P8RDY6	Natronorubrumdaqingense	IE		Interpro
55	WP_077205134	A0A1Q1FFS0	Halorientalissp.IM1011	ICE	√	Interpro
56	WP_077207439	A0A1Q1FM81	Halorientalissp.IM1011	provirus	√	Interpro
57	WP_076143190.1	A0A1S8ASI7	Natrinemasaccharevitans	IE		Interpro
58	WP_084177372.1	A0A1S8AZD9	Natrinemasaccharevitans	IE		Interpro
59	WP_011324366.1	A0A1U7EZL9	Natronomonaspharaonis(strainATCC35678/DSM2160/CIP103997/JCM8858/NBRC14720/NCIMB2260/Gabara)	provirus	√	Interpro
60	WP_086219717	A0A1Y3AIS4	Halorubrum sp. SD612	/		Interpro
61	WP_087714470.1	A0A202E8N9	Natronolimnobiusbaerhuensis	IE		Interpro
62	WP_089385607.1	A0A238XM07	Halorubrumvacuolatum	IE		Interpro
63	WP_094588864	A0A256HMZ6	Halorubrum sp. Hd13	IE		Interpro
64	WP_094557914	A0A256I804	Halorubrum sp. Ea1	IE		Interpro
65	WP_094534224.1	A0A256ICI8	Halorubrumhalodurans	/		Interpro
66	WP_094553675.1	A0A256ITR9	Halorubrumezzemoulense	/		Interpro
67	WP_094552951.1	A0A256J4J7	Halorubrumezzemoulense	/		Interpro
68	WP_094593131.1	A0A256JEM9	Halorubrumezzemoulense	/		Interpro
69	WP_007344518.1	A0A256JG37	Halorubrumezzemoulense	IE	√	Interpro
70	WP_094583280.1	A0A256JJQ4	Halorubrumezzemoulense	provirus		Interpro
71	WP_094494967.1	A0A256JXY2	Halorubrumezzemoulense	/		Interpro
72	WP_096204120.1	A0A284VKQ0	CandidatusMethanoperedensnitroreducens	/	√	Interpro
73	WP_218839128.1	A0A285N9L7	Natronoarchaeumphilippinense	IE	√	Interpro
74	WP_097008107.1	A0A285NAE9	Natronoarchaeumphilippinense	provirus		Interpro
75	WP_095637145.1	A0A2A2FF08	Halorubrumsalipaludis	IE		Interpro
76	WP_097378376.1	A0A2A5QRG5	Natrinemaejinorense	/	√	Interpro
77	WP_097378354.1	A0A2A5QRJ0	Natrinemaejinorense	IE		Interpro
78	WP_097379268.1	A0A2A5QU15	Natrinemaejinorense	IE		Interpro
79	WP_097380200.1	A0A2A5QWQ8	Natrinemaejinorense	provirus		Interpro
80	WP_141551635	A0A2B7GRQ3	Natrinemasp.CBA1119	IE		Interpro
81	WP_098724889	A0A2B7GSV9	Natrinemasp.CBA1119	IE		Interpro
82	PHQ47764	A0A2G1X966	Halorubrum sp. C3	IE		Interpro
83	AUG48545.1	A0A2H5A1F2	Haloarculataiwanensis	provirus		Interpro
84	AUV80582.1	A0A2I8VF75	Salinigranumrubrum	IE		Interpro
85	WP_103424208.1	A0A2I8VFK2	Salinigranumrubrum	/	√	Interpro
86	WP_103424906.1	A0A2I8VH17	Salinigranumrubrum	/	√	Interpro
87	AUV82908.1	A0A2I8VLW8	Salinigranumrubrum	IE		Interpro
88	YP_009799451.1	A0A2P0QEH3	Haloarculahispanicapleomorphicvirus4	virus		Interpro
89	WP_058566776.1	A0A2P4NRG0	Haloferaxmarisrubri	IE		Interpro
90	PSP38400	A0A2R6D661	HalobacterialesarchaeonQH_7_65_31	/	√	Interpro
91	PSQ06662	A0A2R6IR67	HalobacterialesarchaeonQS_4_69_31	/	√	Interpro
92	PSQ18203	A0A2R6JP68	HalobacterialesarchaeonQS_8_69_73	IE		Interpro
93	WP_086889772.1	A0A2Z2HVZ0	Natrarchaeobaculumaegyptiacum	provirus	√	Interpro
94	WP_112077358	A0A329TDC8	Halorubrum sp. 48-1-W	provirus		Interpro
95	AUX10676.1	A0A343TNK4	Halalkaliarchaeumdesulfuricum	provirus	√	Interpro
96	WP_114585724.1	A0A345E314	Haloplanusrubicundus	IE	√	Interpro
97	WP_114606652.1	A0A345EHI2	Haloplanusrubicundus	IE	√	Interpro
98	WP_117363833.1	A0A346PDU5	Natrarchaeobaculumsulfurireducens	provirus		Interpro
99	WP_117364551.1	A0A346PG37	Natrarchaeobaculumsulfurireducens	IE	√	Interpro
100	WP_117368449.1	A0A346PQF9	Natrarchaeobaculumsulfurireducens	IE		Interpro
101	WP_117368968.1	A0A346PS18	Natrarchaeobaculumsulfurireducens	IE		Interpro
102	WP_117369003.1	A0A346PS67	Natrarchaeobaculumsulfurireducens	provirus		Interpro
103	WP_092533272.1	A0A370IT54	Halopelagiuslongus	IE		Interpro
104	WP_115891757	A0A371K8M7	Haloferaxsp.Atlit-48N	provirus	√	Interpro
105	WP_115802908	A0A371KL00	Haloferaxsp.Atlit-47N	/	√	Interpro
106	WP_115802908	A0A371KLX3	Haloferaxsp.Atlit-24N	IE		Interpro
107	WP_115802087	A0A371KS84	Haloferaxsp.Atlit-24N	provirus		Interpro
108	WP_115861271	A0A371KZ28	Haloferaxsp.Atlit-47N	IE		Interpro
109	WP_115860893	A0A371KZB4	Haloferaxsp.Atlit-47N	IE		Interpro
110	WP_115828459	A0A371KZG6	Haloferaxsp.Atlit-19N	/		Interpro
111	WP_115820250	A0A371L135	Haloferaxsp.Atlit-16N	/		Interpro
112	WP_115828242	A0A371L9T5	Haloferaxsp.Atlit-19N	provirus		Interpro
113	WP_115828018	A0A371LJ28	Haloferaxsp.Atlit-19N	provirus		Interpro
114	A0A371LPG1	A0A371LPG1	Haloferaxsp.Atlit-19N	/	√	Interpro
115	WP_115820250	A0A371LZ36	Haloferaxsp.Atlit-10N	/		Interpro
116	WP_115878947	A0A371MNY9	Haloferaxsp.Atlit-12N	IE		Interpro
117	WP_115820727	A0A371MYJ3	Haloferaxsp.Atlit-6N	IE		Interpro
118	WP_004041727.1	A0A384KSJ9	Haloferaxvolcanii(strainATCC29605/DSM3757/JCM8879/NBRC14742/NCIMB2012/VKMB-1768/DS2)	IE		Interpro
119	WP_004044642.1	A0A384L646	Haloferaxvolcanii(strainATCC29605/DSM3757/JCM8879/NBRC14742/NCIMB2012/VKMB-1768/DS2)	provirus		Interpro
120	WP_120086468.1	A0A3A6PYT8	Halonotiuspteroides	/	√	Interpro
121	WP_123135517	A0A3M9LRG6	Methanohalophilussp.RSK	IE		Interpro
122	WP_124179428.1	A0A3N6LI83	Natrarchaeobiushalalkaliphilus	provirus		Interpro
123	WP_124197730.1	A0A3N6M0Z4	Natrarchaeobiuschitinivorans	IE	√	Interpro
124	WP_124196122.1	A0A3N6MEM8	Natrarchaeobiuschitinivorans	IE	√	Interpro
125	WP_124194346.1	A0A3N6MRE1	Natrarchaeobiuschitinivorans	provirus	√	Interpro
126	WP_127117533	A0A3Q9ECS2	Halorubrum sp. PV6	IE		Interpro
127	WP_120244073.1	A0A3R7DCJ1	Halopigeraswanensis	IE		Interpro
128	WP_121537798	A0A3R7FFF9	Haloarculasp.Atlit-120R	/		Interpro
129	WP_120244760.1	A0A3R7GIY1	Halopigeraswanensis	IE		Interpro
130	WP_121577370	A0A3R7IZ97	Haloarculasp.Atlit-47R	provirus		Interpro
131	YP_009820019.1	A0A3S7IAM3	Halorubrumpleomorphicvirus9	virus	√	Interpro
132	QAS68816.1	A0A410N6N2	Halorubrumpleomorphicvirus12	virus	√	Interpro
133	QAS68831.1	A0A410N6N8	Halorubrumpleomorphicvirus10	virus		Interpro
134	QAS68913.1	A0A410N702	Halorubrumpleomorphicvirus11	virus	√	Interpro
135	WP_128907160	A0A410TLN0	Halorubrum sp. BOL3-1	IE		Interpro
136	WP_128910007	A0A410TUV6	Halorubrum sp. BOL3-1	plasmid		Interpro
137	WP_121537798	A0A421E7R5	Haloarculasp.Atlit-47R	/		Interpro
138	WP_121577524	A0A421EHV0	Haloarculasp.Atlit-47R	provirus		Interpro
139	WP_121564443	A0A421EIJ5	Halorubrum sp. Atlit-8R	IE		Interpro
140	WP_121562519	A0A421EME6	Halorubrum sp. Atlit-8R	IE		Interpro
141	WP_159373849.1	A0A445MQF7	Haloquadratumwalsbyi	plasmid		Interpro
142	WP_238986152.1	A0A445MQH5	Haloquadratumwalsbyi	plasmid	√	Interpro
143	SPK69873.1	A0A445PPK1	viralmetagenome	plasmid		Interpro
144	WP_129785593.1	A0A482TBF6	Halogeometricumborinquense	/	√	Interpro
145	WP_130501987.1	A0A482Y2P3	Natrinemahispanicum	/		Interpro
146	RLE47140.1	A0A497EKR9	CandidatusMethanomethylicotaarchaeon	/	√	Interpro
147	WP_115802087	A0A498E5R9	Haloferaxsp.Atlit-109R	provirus		Interpro
148	WP_115802908	A0A498EDG7	Haloferaxsp.Atlit-105R	IE		Interpro
149	WP_115802908	A0A498EDT8	Haloferaxsp.Atlit-109R	/		Interpro
150	WP_115802087	A0A498ENA4	Haloferaxsp.Atlit-105R	provirus		Interpro
151	WP_121598854	A0A498F8V5	Halorubrum sp. Atlit-28R	provirus		Interpro
152	WP_121598439	A0A498FDQ7	Halorubrum sp. Atlit-26R	provirus		Interpro
153	WP_121564443	A0A498FGM7	Halorubrum sp. Atlit-9R	provirus		Interpro
154	WP_121562519	A0A498FKE4	Halorubrum sp. Atlit-9R	IE		Interpro
155	WP_121597194	A0A498FNK4	Halorubrum sp. Atlit-26R	provirus		Interpro
156	WP_121512091	A0A498GK81	Haloarculasp.Atlit-7R	provirus		Interpro
157	WP_137682880.1	A0A4C2EFT9	Haloarculamannanilytica	IE	√	Interpro
158	WP_235007187.1	A0A4C2EL49	Haloarculamannanilytica	provirus		Interpro
159	WP_006065102.1	A0A4D6HMR8	Natronorubrumbangense	IE		Interpro
160	WP_126967195	A0A4D6KEP3	Halomicrobiummukohataei	provirus		Interpro
161	WP_137048317	A0A4D7HBF8	Haloprofundussp.MHR1	IE	√	Interpro
162	WP_049939179	A0A4P8K1B4	Haloarculamarismortui(strainATCC43049/DSM3752/JCM8966/VKMB-1809)	provirus		Interpro
163	WP_137685665.1	A0A4P8P570	Haloferaxmediterranei(strainATCC33500/DSM1411/JCM8866/NBRC14739/NCIMB2177/R-4)	IE		Interpro
164	WP_138245138.1	A0A4P8WHN3	Natrinemaversiforme	provirus		Interpro
165	WP_138246545.1	A0A4P8WKM8	Natrinemaversiforme	IE		Interpro
166	WP_138655245.1	A0A4P9TKH7	Natrinemapallidum	provirus		Interpro
167	WP_141465070.1	A0A4S3TK72	Salinadaptatushalalkaliphilus	IE	√	Interpro
168	WP_141464789.1	A0A4S3TKT3	Salinadaptatushalalkaliphilus	/		Interpro
169	WP_137276707.1	A0A4U5J9A3	Natronomonassalsuginis	/	√	Interpro
170	WP_137692971	A0A4U7BXJ6	Halorubrum sp. CGM5_25_10-8B	/		Interpro
171	WP_137692785	A0A4U7C163	Halorubrum sp. CGM5_25_10-8B	/		Interpro
172	WP_137704265	A0A4U7CLR1	Halorubrum sp. ARQ200	provirus		Interpro
173	WP_137690412	A0A4U7CTR2	Halorubrum sp. SD690R	IE		Interpro
174	WP_137707875	A0A4U7CUL0	Halorubrum sp. ASP121	/		Interpro
175	WP_137707495	A0A4U7D0B1	Halorubrum sp. ASP121	provirus		Interpro
176	WP_137707559	A0A4U7D0Q8	Halorubrum sp. ASP121	IE		Interpro
177	WP_137705911	A0A4U7DBQ5	Halorubrum sp. SP3	IE		Interpro
178	WP_137712155	A0A4U7DGF7	Halorubrum sp. ASP1	/		Interpro
179	WP_137711291	A0A4U7DSY9	Halorubrum sp. ASP1	IE		Interpro
180	WP_137711086	A0A4U7DW97	Halorubrum sp. ASP1	provirus		Interpro
181	WP_137708258	A0A4U7E1Y2	Halorubrum sp. GN12_10-3_MGM	/		Interpro
182	WP_137708214	A0A4U7E3S0	Halorubrum sp. GN12_10-3_MGM	IE		Interpro
183	WP_137708084	A0A4U7E5U5	Halorubrum sp. GN12_10-3_MGM	/		Interpro
184	WP_137784238	A0A4U7F1A8	Halorubrum sp. SD626R	/	√	Interpro
185	WP_092565988	A0A4U7F6T9	Halorubrum sp. SD626R	/		Interpro
186	WP_092565586	A0A4U7FDK3	Halorubrum sp. SD626R	IE		Interpro
187	WP_145844005	A0A518S8Z4	Salarchaeum sp.JOR-1	provirus	√	Interpro
188	WP_142987827.1	A0A521F3W3	Halorubrumcibi	/		Interpro
189	TET57442	A0A523VRS9	Promethearchaeotaarchaeon	/		Interpro
190	WP_144858779.1	A0A558GA74	Haloferaxvolcanii	IE		Interpro
191	WP_149081586.1	A0A5D5ALL9	Natrialbaswarupiae	IE		Interpro
192	WP_151103966	A0A5J5LPD1	Haloarculahispanica	provirus		Interpro
193	WP_151103957	A0A5J5LPI1	Haloarculahispanica	IE		Interpro
194	WP_151145082	A0A5N1LCA5	Haloarcula sp. CBA1131	provirus		Interpro
195	WP_126967195	A0A5P8M0N8	Halomicrobiumsp.ZPS1	provirus		Interpro
196	QGA84114	A0A5Q0UR83	Halomicrobiumsp.LC1Hm	provirus		Interpro
197	WP_151135002.1	A0A643JZL7	Haloferax sp. CBA1149	provirus		Interpro
198	WP_154550823	A0A650A0L5	Halorhabdus sp. CBA1104	provirus	√	Interpro
199	WP_154551137	A0A650A1C8	Halorhabdus sp. CBA1104	IE	√	Interpro
200	WP_151161041	A0A6A8GCK6	Haloferax litoreum	IE	√	Interpro
201	WP_331713983	A0A6A9SG19	Halobacterium sp. CBA1126	IE		Interpro
202	WP_191449564	A0A6A9SG44	Haloarcula sp. CBA1122	provirus		Interpro
203	WP_156709929	A0A6A9SUS3	Natronomonas sp. CBA1123	provirus	√	Interpro
204	WP_158205749.1	A0A6B0GMK2	Halomarina oriensis	/	√	Interpro
205	WP_201292946.1	A0A6B0SIG4	Halobacteriumbonnevillei	provirus	√	Interpro
206	WP_325064027.1	A0A6B0SM64	Halobacteriumbonnevillei	provirus	√	Interpro
207	WP_325063969.1	A0A6B0SR09	Halobacteriumbonnevillei	IE		Interpro
208	WP_159369587	A0A6B1IHU2	Halorubrum terrestre	/	√	Interpro
209	WP_159358135	A0A6B1IJY0	Halorubrum terrestre	provirus		Interpro
210	WP_092565586	A0A6B1IKS5	Halorubrum terrestre	IE		Interpro
211	WP_157690791.1	A0A6B9FBN3	Haloplanusrallus	IE	√	Interpro
212	WP_157690399.1	A0A6B9FG57	Haloplanusrallus	/	√	Interpro
213	WP_021072470	A0A6B9Y8E5	haloarchaeon3A1-DGR	IE	√	Interpro
214	WP_163489492.1	A0A6C0UWG6	Haloferaxvolcanii	provirus		Interpro
215	WP_151161041	A0A6G0EE41	Haloferax sp. CBA1148	IE	√	Interpro
216	WP_151135002	A0A6G1Z1Z4	Haloferaxmarinisediminis	provirus		Interpro
217	WP_191452141	A0A6G2FVQ8	Halogeometricumsp.CBA1124	/	√	Interpro
218	WP_159482979	A0A6G2HC05	Halorubrum sp. JWXQ-INN858	provirus		Interpro
219	WP_173228337.1	A0A7D4CR45	Halorubrumsalinarum	IE		Interpro
220	WP_123112503	A0A7D4Y227	Halorubrum sp. CBA1229	IE		Interpro
221	WP_079234043	A0A7D4Y7F0	Halolaminasp.CBA1230	provirus	√	Interpro
222	WP_179264262.1	A0A7D5H564	Natrinemahalophilum	IE		Interpro
223	WP_176966157.1	A0A7D5IAI6	Methanolobuszinderi	/	√	Interpro
224	WP_179268776.1	A0A7D5LAY2	Halorarumsalinum	IE	√	Interpro
225	WP_179911112.1	A0A7D5NZD1	Halosimplexrubrum	provirus		Interpro
226	WP_179911502.1	A0A7D5P0F7	Halosimplexrubrum	provirus	√	Interpro
227	WP_179909375.1	A0A7D5T803	Halosimplexrubrum	IE		Interpro
228	WP_179918260.1	A0A7D5TAY7	Halosimplexpelagicum	IE		Interpro
229	WP_180840315.1	A0A7D6GYP2	Natrinemazhouii	provirus		Interpro
230	WP_185192290.1	A0A7J9SGT1	Halobellusruber	IE	√	Interpro
231	WP_014041476	A0A7U3HST2	HaloarculavirusHarhisp1	virus	√	Interpro
232	WP_091709877.1	A0A7Z7AZU7	Methanolobusvulcani	IE	√	Interpro
233	WP_188423465.1	A0A830DY71	Haloferaxsulfurifontis	provirus		Interpro
234	WP_229722758.1	A0A830EBA3	Haloferaxsulfurifontis	/		Interpro
235	WP_188879018.1	A0A830ESV1	Halarchaeumgrantii	IE	√	Interpro
236	WP_188975326.1	A0A830EW20	Haloarculasebkhae	provirus		Interpro
237	WP_188976908.1	A0A830EXF3	Haloarculasebkhae	IE		Interpro
238	WP_188878882.1	A0A830F6W6	Halarchaeumgrantii	provirus	√	Interpro
239	WP_188981085.1	A0A830FNN0	Halocalculusaciditolerans	provirus	√	Interpro
240	WP_229727299.1	A0A830FU00	Haloarculaargentinensis	provirus		Interpro
241	WP_188996288.1	A0A830GKT4	Haloarculapellucida	IE		Interpro
242	WP_229783095.1	A0A830GM32	Haloarculapellucida	provirus		Interpro
243	WP_188999473.1	A0A830GQ00	Haloarculapellucida	IE	√	Interpro
244	WP_188148392	A0A842PQP3	Haloferaxsp.AS1	IE		Interpro
245	WP_170076757.1	A0A847TU69	Haloferaxvolcanii	IE		Interpro
246	WP_170084134	A0A847U187	Haloarcularubripromontorii	provirus		Interpro
247	WP_170092781.1	A0A847UBI9	Halomicrobiummukohataei	provirus		Interpro
248	WP_170093775.1	A0A847UCS0	Halomicrobiummukohataei	provirus	√	Interpro
249	WP_170094335.1	A0A847UGP1	Halomicrobiummukohataei	IE	√	Interpro
250	WP_170098521.1	A0A847URS8	Haloarculaargentinensis	/		Interpro
251	WP_170098900.1	A0A847UTK4	Haloarculaargentinensis	ICE	√	Interpro
252	WP_193492744.1	A0A871BK56	Haloferaxgibbonsii	IE		Interpro
253	WP_238479679.1	A0A897MU15	Natranaeroarchaeumsulfidigenes	IE	√	Interpro
254	WP_229115082.1	A0A897MYE7	Halapricumdesulfuricans	provirus		Interpro
255	QSG08875	A0A897NBS6	Halapricumdesulfuricans	provirus		Interpro
256	QSG09603	A0A897NEZ8	Halapricumdesulfuricans	IE		Interpro
257	WP_229125794.1	A0A897NG22	Halapricumdesulfuricans	provirus		Interpro
258	QSG11385	A0A897NIW9	Halapricumdesulfuricans	IE	√	Interpro
259	WP_207269576.1	A0A8A2U6T9	Natrinemalongum	provirus		Interpro
260	WP_207269666.1	A0A8A2U8Z7	Natrinemalongum	provirus	√	Interpro
261	WP_207270192.1	A0A8A2UAP5	Natrinemalongum	/	√	Interpro
262	WP_207271523.1	A0A8A2UDW5	Natrinemalongum	provirus		Interpro
263	WP_207290602.1	A0A8A2VK75	Haloterrigenaalkaliphila	provirus		Interpro
264	WP_221169846	A0A8G1H6R6	Salinarchaeumsp.IM2453	IE	√	Interpro
265	WP_221170928	A0A8G1M673	Salinarchaeumsp.IM2453	IE		Interpro
266	WP_162317851.1	A0A8J7YAQ7	Haloarculalimicola	IE	√	Interpro
267	WP_220589425	A0A8J7YJI8	Haloarculasalinisoli	provirus		Interpro
268	WP_220587925	A0A8J8CAZ8	Haloarculasalinisoli	IE		Interpro
269	WP_127014436	A0A8J8D082	Haloarculasp.R1-2	provirus		Interpro
270	WP_148858485.1	A0A8J8Q3G1	Natronococcuspandeyae	IE		Interpro
271	WP_148859131.1	A0A8J8TPM8	Natronococcuspandeyae	IE		Interpro
272	WP_209483415.1	A0A8T4GCJ5	Halorubrumalkaliphilum	provirus		Interpro
273	WP_209489972.1	A0A8T4GW73	Halolaminasalifodinae	IE	√	Interpro
274	WP_209491518.1	A0A8T4GYN5	Halolaminasalifodinae	IE	√	Interpro
275	WP_004044642.1	A0A8T5BZE6	Haloferaxvolcanii	provirus		Interpro
276	WP_004041727.1	A0A8T5D491	Haloferaxvolcanii	IE		Interpro
277	WP_049919450	A0A8T8KFE8	HaloarculasinaiiensisATCC33800	plasmid		Interpro
278	WP_049919325.1	A0A8T8KHP4	HaloarculasinaiiensisATCC33800	plasmid		Interpro
279	WP_222606911.1	A0A8T8WB98	Halobaculummagnesiiphilum	IE	√	Interpro
280	WP_248651914.1	A0A8U0HY83	Halorussuslimi	IE	√	Interpro
281	WP_254156891.1	A0A9E7SUG0	Natronosalvusrutilus	IE		Interpro
282	WAU40592	A0A9E9NJ03	Halorubrumpleomorphicvirus13	virus	√	Interpro
283	WP_283402298	A0A9N6YVX0	Halorubrum sp. DM2	IE		Interpro
284	WP_266088133.1	A0A9Q4GJ88	Halorutilussalinus	/	√	Interpro
285	WP_285926720	A0A9Y2E5E3	NatrialbaceaearchaeonAArc-T1-2	/	√	Interpro
286	WP_162415267	A0AA41G5I9	Haloarculasalina	provirus		Interpro
287	WP_250594471.1	A0AAE3FQ49	Natranaeroarchaeumaerophilus	IE	√	Interpro
288	WP_250583964.1	A0AAE3FX63	Natronocalculusamylovorans	provirus	√	Interpro
289	WP_250594425.1	A0AAE3K3U7	Natranaeroarchaeumaerophilus	/	√	Interpro
290	WP_315907575.1	A0AAE3LDT4	Halapricumhydrolyticum	/	√	Interpro
291	MDG5777294	A0AAE3PJS1	HaloarculaceaearchaeonH-GB1-1	IE		Interpro
292	MDG5779019	A0AAE3PN01	HaloarculaceaearchaeonH-GB1-1	/		Interpro
293	MDG5775969	A0AAE3TL89	HaloarculaceaearchaeonH-GB1-1	IE		Interpro
294	WP_049965903.1	A0AAF0P9H3	Natrinemathermotolerans	provirus		Interpro
295	WP_338002975.1	A0AAP2YYI1	Natronoglomusmannanivorans	IE		Interpro
296	WP_338005207.1	A0AAP2Z2H2	Natronoglomusmannanivorans	IE		Interpro
297	WP_338006097.1	A0AAP3E4E3	Natronoglomusmannanivorans	IE	√	Interpro
298	WP_342806267.1	A0AAP3E4Y7	Natronosalvushydrolyticus	/	√	Interpro
299	WP_211313607.1	A0AAV3S577	Halarchaeumsalinum	/	√	Interpro
300	GAA0530939	A0AAV3SNN2	Halorubrumejinorense	/		Interpro
301	WP_343781062.1	A0AAV3SWN1	Halorubrumejinorense	provirus		Interpro
302	WP_227260947.1	A0AAV3T315	Salarchaeumjaponicum	provirus		Interpro
303	WP_343772584.1	A0AAV3T7I2	Natronoarchaeummannanilyticum	IE	√	Interpro
304	WP_220618823.1	A0AAW4PRI0	Haloarcularubra	IE	√	Interpro
305	MEA5386920	A0AAW9KQV7	HaloarculaceaearchaeonH-GB11	provirus	√	Interpro
306	MEA5386199	A0AAW9L364	HaloarculaceaearchaeonH-GB11	provirus		Interpro
307	MEA5406604	A0AAW9L3L2	HaloarculaceaearchaeonH-GB2-1	provirus		Interpro
308	MEA5406310	A0AAW9L770	HaloarculaceaearchaeonH-GB2-1	provirus	√	Interpro
309	MDG5777294	A0AAW9LB35	HaloarculaceaearchaeonH-GB2-1	IE		Interpro
310	MDG5775969	A0AAW9LDK0	HaloarculaceaearchaeonH-GB2-1	IE	√	Interpro
311	MEA5408719	A0AAW9LDQ6	HaloarculaceaearchaeonH-GB2-1	IE		Interpro
312	WP_222921551.1	A0ABD5MT13	Halobaculumroseum	/	√	Interpro
313	WP_232569008.1	A0ABD5NA02	Halobacteriumlitoreum	IE	√	Interpro
314	WP_256531922.1	A0ABD5NJL7	Halovivaxcerinus	/		Interpro
315	WP_256530577.1	A0ABD5NLJ3	Halovivaxcerinus	provirus		Interpro
316	WP_256532738.1	A0ABD5NPW1	Halovivaxcerinus	ICE	√	Interpro
317	WP_256532362.1	A0ABD5NUT1	Halovivaxcerinus	/	√	Interpro
318	WP_246974740.1	A0ABD5NZP4	Natribaculumluteum	IE		Interpro
319	WP_267622208.1	A0ABD5P9F5	Halobiumsalinum	/	√	Interpro
320	WP_250141417.1	A0ABD5PN22	Halosolutusamylolyticus	provirus		Interpro
321	WP_136516510.1	A0ABD5QU03	Halorubrumglutamatedens	IE		Interpro
322	WP_247416265.1	A0ABD5RR86	Halomarinasalina	IE		Interpro
323	WP_273738958.1	A0ABD5SS60	Natrinemasoli	provirus		Interpro
324	WP_284062280.1	A0ABD5TBR6	Halobaculumhalobium	IE	√	Interpro
325	WP_407038624	A0ABD5TM55	NatrialbaceaearchaeonGCM10025810	provirus	√	Interpro
326	WP_379698987.1	A0ABD5U2H9	Halopelagiusfulvigenes	/	√	Interpro
327	MFC7047271	A0ABD5VXK8	HalobacteriaceaearchaeonGCM10025711	IE	√	Interpro
328	MFC7047322	A0ABD5VZ28	HalobacteriaceaearchaeonGCM10025711	/	√	Interpro
329	WP_267163798.1	A0ABD5W1C7	Halovenussalina	IE		Interpro
330	WP_284031786.1	A0ABD5W9A0	Halobaculumlipolyticum	IE		Interpro
331	WP_284030594.1	A0ABD5WEA4	Halobaculumlipolyticum	provirus	√	Interpro
332	WP_276236474.1	A0ABD5WW20	Halobaculummarinum	IE	√	Interpro
333	WP_390242789.1	A0ABD5XF66	Haloferaxchudinovii	IE		Interpro
334	MFC7137565.1	A0ABD5XR18	Halobaculumlitoreum	/		Interpro
335	MFC7137530.1	A0ABD5XWR3	Halobaculumlitoreum	IE	√	Interpro
336	WP_274324087.1	A0ABD5XZB7	Halosimplexaquaticum	ICE		Interpro
337	WP_274326087.1	A0ABD5XZH1	Halosimplexaquaticum	IE		Interpro
338	WP_274325856.1	A0ABD5Y048	Halosimplexaquaticum	IE	√	Interpro
339	WP_379703606	A0ABD5ZZ09	Haloplanuslitoreus	/	√	Interpro
340	WP_276303514.1	A0ABD6A9F4	Halomarinahalobia	/	√	Interpro
341	WP_379792312.1	A0ABD6ARK8	Halorubrumrutilum	/		Interpro
342	WP_379730435.1	A0ABD6B863	Halolaminasalina	/	√	Interpro
343	WP_267645326.1	A0ABD6BLR5	Halolaminalitorea	IE	√	Interpro
344	WP_267646546.1	A0ABD6BQD7	Halolaminalitorea	IE	√	Interpro
345	WP_256417761.1	A0ABD6C304	Halorubrumlaminariae	IE		Interpro
346	WP_247377924.1	A0ABD6C6S7	Halorientalisbrevis	provirus	√	Interpro
347	WP_256423036.1	A0ABD6CSV9	Halobellusrarus	/		Interpro
348	WP_390278737.1	A0ABD6CUJ6	Halobellusrarus	/	√	Interpro
349	WP_256422286.1	A0ABD6CVJ4	Halobellusrarus	/	√	Interpro
350	WP_256404860.1	A0ABD6D392	Haloplanusruber	IE	√	Interpro
351	WP_256395147.1	A0ABD6D5S7	Halohastalitorea	IE		Interpro
352	WP_256395427.1	A0ABD6D7U0	Halohastalitorea	IE	√	Interpro
353	WP_256399654.1	A0ABD6DG75	Haloarchaeobiuslitoreus	IE	√	Interpro
354	YP_001294055	A5Y2C5	Pyrococcusabyssivirus1	virus	√	Interpro
355	WP_012807990.1	C7NYD6	Halomicrobiummukohataei(strainATCC700874/DSM12286/JCM9738/NCIMB13541)	provirus		Interpro
356	WP_004267044.1	D3SVT2	Natrialbamagadii(strainATCC43099/DSM3394/CCM3739/CIP104546/IAM13178/JCM8861/NBRC102185/NCIMB2190/MS3)	IE	√	Interpro
357	WP_004213737.1	D3SX48	Natrialbamagadii(strainATCC43099/DSM3394/CCM3739/CIP104546/IAM13178/JCM8861/NBRC102185/NCIMB2190/MS3)	IE		Interpro
358	WP_004041727.1	D4GSU5	Haloferaxvolcanii(strainATCC29605/DSM3757/JCM8879/NBRC14742/NCIMB2012/VKMB-1768/DS2)	IE		Interpro
359	WP_004044642.1	D4GZQ9	Haloferaxvolcanii(strainATCC29605/DSM3757/JCM8879/NBRC14742/NCIMB2012/VKMB-1768/DS2)	provirus		Interpro
360	WP_013199643.1	D8JC40	Halalkalicoccusjeotgali(strainDSM18796/CECT7217/JCM14584/KCTC4019/B3)	plasmid	√	Interpro
361	WP_013440709.1	E4NLY6	Halogeometricumborinquense(strainATCC700274/DSM11551/JCM10706/KCTC4070/PR3)	IE	√	Interpro
362	WP_013880425.1	F8D4R6	Halopigerxanaduensis(strainDSM18323/JCM14033/SH-6)	IE	√	Interpro
363	WP_013881760.1	F8D614	Halopigerxanaduensis(strainDSM18323/JCM14033/SH-6)	provirus		Interpro
364	WP_013878858.1	F8DBY5	Halopigerxanaduensis(strainDSM18323/JCM14033/SH-6)	provirus		Interpro
365	WP_014041476.1	G0HS79	Haloarculahispanica(strainATCC33960/DSM4426/JCM8911/NBRC102182/NCIMB2187/VKMB-1755)	provirus		Interpro
366	WP_014557142.1	G0LNF5	Haloquadratumwalsbyi(strainDSM16854/JCM12705/C23)	plasmid		Interpro
367	WP_014554946.1	G0LNG1	Haloquadratumwalsbyi(strainDSM16854/JCM12705/C23)	plasmid	√	Interpro
368	YP_005454281.1	H9ABN8	Halorubrumpleomorphicvirus3	virus	√	Interpro
369	YP_005454308.1	H9ABR5	Halogeometricumpleomorphicvirus1	virus	√	Interpro
370	WP_014732208.1	I3R335	Haloferaxmediterranei(strainATCC33500/DSM1411/JCM8866/NBRC14739/NCIMB2177/R-4)	IE		Interpro
371	WP_014732263.1	I3R443	Haloferaxmediterranei(strainATCC33500/DSM1411/JCM8866/NBRC14739/NCIMB2177/R-4)	IE		Interpro
372	YP_010772542	I7BT50(A0A976SFC2)	Natrinemasp.(strainJ7-2)	virus	√	Interpro
373	WP_014865824	I7C278	Natrinemasp.(strainJ7-2)	/		Interpro
374	WP_009374652.1	J3F0G3	HalogranumsalariumB-1	IE	√	Interpro
375	WP_005579954.1	L0AC22	Natronobacteriumgregoryi(strainATCC43098/DSM3393/CCM3738/CIP104747/IAM13177/JCM8860/NBRC102187/NCIMB2189/SP2)	IE		Interpro
376	WP_015301260.1	L0IEJ3	Halovivaxruber(strainDSM18193/JCM13892/XH-70)	IE	√	Interpro
377	WP_015301960.1	L0IEW3	Halovivaxruber(strainDSM18193/JCM13892/XH-70)	ICE		Interpro
378	WP_006182489.1	L0JQG0	Natrinemapellirubrum(strainDSM15624/CIP106293/JCM10476/NCIMB786/157)	plasmid	√	Interpro
379	WP_008610517	L5NFI1	Haloferaxsp.BAB-2207	/		Interpro
380	WP_006053592.1	L9V4U9	Halogeometricumborinquense(strainATCC700274/DSM11551/JCM10706/KCTC4070/PR3)	/		Interpro
381	WP_008415466	L9VNJ2	Halalkalicoccusjeotgali(strainDSM18796/CECT7217/JCM14584/KCTC4019/B3)	IE		Interpro
382	WP_008164208.1	L9VZD9	NatronorubrumsulfidifaciensJCM14089	/	√	Interpro
383	WP_006087934.1	L9WA78	NatronorubrumtibetenseGA33	IE		Interpro
384	WP_006065102.1	L9WMK7	NatronorubrumbangenseJCM10635	IE	√	Interpro
385	WP_007260364.1	L9WTI3	NatronolimnohabitansinnermongolicusJCM12255	/		Interpro
386	WP_006432683.1	L9XQZ1	NatrinemaversiformeJCM10478	/		Interpro
387	WP_006432406.1	L9XTH9	NatrinemaversiformeJCM10478	provirus		Interpro
388	WP_006185452.1	L9YVI3	NatrinemapallidumDSM3751	IE		Interpro
389	WP_007108821.1	L9ZK62	Natrinemaaltunense(strainJCM12890/CGMCC1.3731/AJ2)	IE		Interpro
390	WP_006654163.1	L9ZRF1	NatrialbahulunbeirensisJCM10989	IE		Interpro
391	WP_006826455.1	L9ZSA4	NatrialbataiwanensisDSM12281	IE	√	Interpro
392	ELY90874	L9ZX01	NatrialbataiwanensisDSM12281	IE		Interpro
393	WP_006651698	M0AB92	NatrialbahulunbeirensisJCM10989	IE		Interpro
394	WP_006168428.1	M0AES2	NatrialbachahannaoensisJCM10990	/		Interpro
395	WP_006168018.1	M0AG91	NatrialbachahannaoensisJCM10990	IE		Interpro
396	WP_006110750.1	M0AJ38	Natrialbaasiatica(strainATCC700177/DSM12278/JCM9576/FERMP-10747/NBRC102637/172P1)	IE		Interpro
397	WP_006167200.1	M0APN3	NatrialbachahannaoensisJCM10990	/	√	Interpro
398	WP_006664943.1	M0B7A2	NatrialbaaegyptiaDSM13077	IE		Interpro
399	WP_007703914.1	M0BFV1	HalovivaxasiaticusJCM14624	IE	√	Interpro
400	WP_007702387.1	M0BGH0	HalovivaxasiaticusJCM14624	provirus		Interpro
401	WP_008894854.1	M0C3W1	HaloterrigenasalinaJCM13891	/		Interpro
402	ZP_21575536	M0CNP1	Halosimplexcarlsbadense2-9-1	IE	√	Interpro
403	WP_008389440.1	M0CTY7	HalogeometricumpallidumJCM14848	IE	√	Interpro
404	WP_007345854.1	M0D683	Halorubrum terrestreJCM10247	/		Interpro
405	WP_006881771.1	M0D6Z8	Halosimplexcarlsbadense2-9-1	provirus	√	Interpro
406	WP_007345580.1	M0D7S4	Halorubrum terrestreJCM10247	/		Interpro
407	WP_007344683.1	M0DIB0	Halorubrum terrestreJCM10247	provirus		Interpro
408	WP_007344518.1	M0DJT9	Halorubrum terrestreJCM10247	IE		Interpro
409	WP_004049976.1	M0DQM5	HalorubrumsaccharovorumDSM1137	IE	√	Interpro
410	WP_006628841.1	M0DVN7	HalorubrumtebenquichenseDSM14210	IE		Interpro
411	WP_006629026.1	M0DX59	HalorubrumtebenquichenseDSM14210	IE		Interpro
412	ZP_21588278	M0E736	HalorubrumsaccharovorumDSM1137	IE		Interpro
413	WP_006114619.1	M0E8Z7	HalorubrumcorienseDSM10284	/		Interpro
414	WP_004598738.1	M0EG64	HalorubrumdistributumJCM9100	IE		Interpro
415	ZP_21612800	M0EGU8	HalorubrumcorienseDSM10284	provirus		Interpro
416	WP_006113556.1	M0EGX3	HalorubrumcorienseDSM10284	IE		Interpro
417	WP_004596364.1	M0ESN8	HalorubrumdistributumJCM9100	IE		Interpro
418	WP_004599870.1	M0ETA8	HalorubrumdistributumJCM10118	IE		Interpro
419	WP_004596364.1	M0EYQ1	HalorubrumdistributumJCM10118	IE		Interpro
420	WP_008585219.1	M0F5D5	HalorubrumhochsteniumATCC700873	IE		Interpro
421	WP_008583722.1	M0F9P1	HalorubrumhochsteniumATCC700873	IE		Interpro
422	WP_008579715	M0FCU6	Haloferaxsp.ATCCBAA-646	provirus		Interpro
423	ZP_21629119	M0FRF6	Haloferaxsp.ATCCBAA-645	provirus		Interpro
424	ZP_21629119	M0FUT4	Haloferaxsp.ATCCBAA-644	provirus		Interpro
425	WP_004062461.1	M0GX49	Haloferaxlucentense(strainDSM14919/JCM9276/NCIMB13854/Aa2.2)	provirus		Interpro
426	WP_004972389.1	M0HP76	Haloferaxgibbonsii(strainATCC33959/DSM4427/JCM8863/NBRC102184/NCIMB2188/Ma2.38)	IE		Interpro
427	ZP_21655214	M0I0I2	HaloferaxvolcaniiJCM10717	/		Interpro
428	WP_007275416.1	M0I347	HaloferaxsulfurifontisATCCBAA-897	/	√	Interpro
429	WP_007275022.1	M0I9E5	HaloferaxsulfurifontisATCCBAA-897	IE	√	Interpro
430	WP_008320865.1	M0IAV8	HaloferaxmucosumATCCBAA-1512	IE		Interpro
431	WP_008319817.1	M0IG27	HaloferaxmucosumATCCBAA-1512	provirus		Interpro
432	ZP_21667377	M0ILU2	Haloferaxmediterranei(strainATCC33500/DSM1411/JCM8866/NBRC14739/NCIMB2177/R-4)	/		Interpro
433	ZP_21678855	M0JKS2	HaloarculasinaiiensisATCC33800	/		Interpro
434	ZP_21671694	M0JR97	HaloarculavallismortisATCC29715	provirus		Interpro
435	ZP_21678254	M0JUS4	HaloarculasinaiiensisATCC33800	/		Interpro
436	WP_007190429.1	M0JVD5	Haloarcula californiae ATCC33799	/	√	Interpro
437	WP_008307550.1	M0KWN8	Haloarcula amylolytica JCM13557	provirus		Interpro
438	WP_006674471.1	M0L178	HalobiformanitratireducensJCM10879	/		Interpro
439	WP_007142726.1	M0LGN2	HalobiformalacisalsiAJ5	/		Interpro
440	WP_004590701.1	M0LPH7	Haloarcula japonica (strain ATCC49778/DSM6131/JCM7785/NBRC101032/NCIMB13157/TR-1)	provirus		Interpro
441	WP_007690628.1	M0M5V6	Halococcushamelinensis100A6	/	√	Interpro
442	WP_008849476.1	M0NQM1	HalorubrumkocuriiJCM14978	IE		Interpro
443	WP_008365336	M0P309	HalorubrumlitoreumJCM13561	/		Interpro
444	WP_007999087.1	M0PFR9	Halorubrum aidingense JCM13560	IE		Interpro
445	WP_007994248.1	M0PNZ2	Halorubrum arcis JCM13916	/		Interpro
446	WP_007993892.1	M0PPJ4	Halorubrum arcis JCM13916	IE		Interpro
447	AGF91267	M1PWM8	Halorubrum phage GNf2	virus		Interpro
448	WP_049939594.1	Q3ILS7	Natronomonas pharaonis (strain ATCC35678/DSM2160/CIP103997/JCM8858/NBRC14720/NCIMB2260/Gabara)	provirus	√	Interpro
449	WP_011224212.1	Q5UZT5	Haloarcula marismortui (strain ATCC43049/DSM3752/JCM8966/VKMB-1809)	provirus		Interpro
450	WP_011224135.1	Q5V032	Haloarcula marismortui (strainATCC43049/DSM3752/JCM8966/VKMB-1809)	provirus		Interpro
451	WP_020447705	R4W2B8	Salinarchaeum sp. Harcht-Bsk1	IE		Interpro
452	WP_014041476.1	V5TQD0	Haloarcula hispanica N601	provirus		Interpro
453	WP_049953576.1	W0JSS7	Halostagnicola larseniiXH-48	IE		Interpro
454	WP_274324397.1	A0ABD5XUQ8	Halosimplex aquaticum strain XZYJT29	provirus		Interpro
455	WP_015788569.1	C7NU93	Halorhabdus utahensis (strain DSM12940/JCM11049/AX-2)	provirus		Interpro
456		NotyetsubmittedtoNCBI	N6C1A	virus		supplement
457		NotyetsubmittedtoNCBI	N8T1	virus		supplement
458	WP_233511908.1		LSV48N	virus	√	GenBank
459	DBA59498.1		Halobacteriaceae archaeon plasmid pCOLO_c1	plasmid		GenBank
460	DBA59547.1		Halobacteriaceae archaeon plasmid pPOLA_c1	plasmid	√	GenBank
461	DBA59467.1		Halobacteriaceae archaeon plasmid pCABO-c9	plasmid		GenBank
462	DBA59491.1		Halobacteriaceae archaeon plasmid pCABO-s5	plasmid	√	GenBank
463	DBA59473.1		Halobacteriaceae archaeon plasmid pCABO-c10	plasmid	√	GenBank
464	DBA59539.1		Halobacteriaceae archaeon plasmid pMALL-c2	plasmid		GenBank
465	DBA59458.1		Halobacteriaceae archaeon plasmid pCABO-c6	plasmid	√	GenBank
466	DBA59440.1		Halobacteriaceae archaeon plasmid pCABO-c1	plasmid		GenBank
467	DBA59513.1		Halobacteriaceae archaeon plasmid pHILL-c2	plasmid		GenBank
468	DBA59530.1		Halobacteriaceae archaeon plasmid pISLA-s1	plasmid	√	GenBank
469	DBA59556.1		Halobacteriaceae archaeon plasmid pTYRR-r1	plasmid		GenBank
470	DBA59449.1		Halobacteriaceae archaeon plasmid pCABO-c2	plasmid		GenBank
471	DBA59505.1		Halobacteriaceae archaeon plasmid pHILL-c1	plasmid		GenBank
472	DBA59522.1		Halobacteriaceae archaeon plasmid pISLA-c6	plasmid		GenBank
473	NP_149165.1	Q977V6	Pyrococcus sp. JT1 (plasmid)	plasmid	√	GenBank
474	WP_372916450.1		Pyrococcus_kukulkanii	/	√	GenBank
475	WP_399676951.1		Thermococcus_sp._AMT11	plasmid	√	GenBank
476	WP_285519337.1		Thermococcus_nautili	/	√	GenBank
477	EEB72957.1		Thermococcus_sp._AM4	/	√	GenBank
478	MCJ2513455.1		Thermoplasmatota_archaeon	/	√	GenBank
479	WP_275880579.1		Haloferax volcanii strain SVX82 plasmid pSVX82-1	plasmid	√	GenBank
480	WP_012945651	D2S210	Haloterrigena turkmenica (strainATCC51198/DSM5511/JCM9101/NCIMB13204/VKMB-1734/4k)	plasmid		Interpro
481	YAR20042.1		Tebenquiche pleomorphic Virus 1	virus	√	GenBank
482	MGM0592350.1		Halobacteriota archaeon	IE	√	GenBank
483	MGM0590618.1		Halobacteriota archaeon	IE	√	GenBank
484	MEA1931192.1		Methanobacteriota archaeon	IE	√	GenBank
485	YAR20013.1		Tebenquiche spindle-shaped Virus 1	virus	√	GenBank
486	MFW5950080.1		archaeon	IE	√	GenBank
487	MDY6774844.1		Candidatus Afararchaeum irisae	IE	√	GenBank
488	WP_096204120.1		Candidatus Methanoperedens nitratireducens	/	√	GenBank
489	GAB6136805.1		Thermococcus prieurii	/	√	GenBank
490	MCC6043620.1		Desulfurococcaceae archaeon	/	√	GenBank
491	MCC6043621.1		Desulfurococcaceae_archaeon	/	√	GenBank
492	MGYP000131161458		unknown	/	√	Mgnify
493	MGYP000461423128		unknown	/	√	Mgnify
494	MCC6055023.1		Thermosphaera sp.	/	√	GenBank
495	MEN6378750.1		Methanofastidiosum sp.	IE	√	GenBank
496	XXP62072.1		Haloquadratum Virus	virus	√	GenBank
497	WP_091709877.1		Methanolobus vulcani	IE	√	GenBank
498	WP_371853091.1		Methanomethylovorans sp.	IE	√	GenBank
499	WP_298683351.1		uncultured Methanomethylovorans sp.	/	√	GenBank
500	WP_342304409.1		unclassified_Methanolobus	IE	√	GenBank
501	WP_406661562.1		Methanolobus sp. ZRKC3	IE	√	GenBank
502	WP_406659790.1		Methanolobus sp. ZRKC3	IE	√	GenBank
503	WP_135605510.1		Methanococcoides sp. NM1	IE	√	GenBank
504	NPE31094.1		Methanococcoides sp. SA1	IE	√	GenBank
505	TET57442.1		Promethearchaeota_archaeon	/	√	GenBank
506	RNI15889.1		Methanohalophilus sp. RSK	IE	√	GenBank
507	MCK5661718.1		Methanosarcinales archaeon	/	√	GenBank
508		A0A1G6V0M5	Natrinemahispanicum	/	×(filteredbyshortlengthofdomain)
509		A0A346PI85	Natrarchaeobaculumsulfurireducens	/	×(filteredbyshortlengthofdomain)
510		A0A498EKN0	Halorubrum sp. Atlit-28R	/	×(filteredbyshortlengthofdomain)
511		A0A498F7C6	Halorubrum sp. Atlit-26R	/	×(filteredbyshortlengthofdomain)
512		A0A6C0UE66	Halogeometricumborinquense	/	×(filteredbyshortlengthofdomain)
513		A0A847URR2	Haloarculaargentinensis	/	×(filteredbyshortlengthofdomain)
514		A0A9Q4L7F1	Natrinemasalsiterrestre	/	×(filteredbyshortlengthofdomain)
515		A0A9Y2E6J6	NatrialbaceaearchaeonAArc-T1-2	/	×(filteredbyshortlengthofdomain)
516		A0AAE3PKU2	HaloarculaceaearchaeonH-GB1-1	/	×(filteredbyshortlengthofdomain)
517		A0AAE3TNZ0	HaloarculaceaearchaeonH-GB1-1	/	×(filteredbyshortlengthofdomain)
518		A0AAW9KVU0	HaloarculaceaearchaeonH-GB11	/	×(filteredbyshortlengthofdomain)
519		A0AAW9LAX8	HaloarculaceaearchaeonH-GB2-1	/	×(filteredbyshortlengthofdomain)
520		A0AAW9LD03	HaloarculaceaearchaeonH-GB2-1	/	×(filteredbyshortlengthofdomain)
521		A0ABD5VK48	Halorubelluslitoreus	/	×(filteredbyshortlengthofdomain)
522		A0ABD5X133	Halovenusrubra	/	×(filteredbyshortlengthofdomain)
523		D2S211	Haloterrigenaturkmenica(strainATCC51198/DSM5511/JCM9101/NCIMB13204/VKMB-1734/4k)	/	×(filteredbyshortlengthofdomain)
524		I7CNS8	Natrinemasp.(strainJ7-2)	/	×(filteredbyshortlengthofdomain)
525		L5NW03	Haloferaxsp.BAB-2207	/	×(filteredbyshortlengthofdomain)
526		L9YRB4	NatrinemapallidumDSM3751	/	×(filteredbyshortlengthofdomain)
527		V4XZK4	unculturedarchaeonA07HB70	/	×(filteredbyshortlengthofdomain)
		Note:"/"indicates that it is impossible to determine which type of genetic element it belongs to.
		“√” indicates the proteins used for phylogenetic tree construction in Figure 6.
