# Supplementary material for: A new family of rolling-circle replication endonucleases widespread in archaeal viruses and plasmids
Source: Nucleic Acids Res. 2026 Apr 24;54(8):gkag363. doi: 10.1093/nar/gkag363 (PMC13107129; doi:10.1093/nar/gkag363)
Supplement: gkag363_Supplemental_Files [file gkag363_supplemental_files.zip › Supplementary Dataset S1.xls]

## Sheet: Sequence Data
Supplementary Dataset S1. Multiple sequence alignment of DUF7845-containing homologs.
Protein Name	Aligned Sequence
A0A4U7F1A8	D	R	I	A	A	R	P	A	A	H	G	A	A	A	Q	A	V	F	N	D	-	-	-	-	-	Y	S	A	V	H	Q	L	W	Y	D	G	D	-	R	D	E	G	A	D	D	L	-	-	R
A0A256JG37	.	.	V	.	P	Q	.	.	.	.	.	.	.	V	.	.	.	.	.	.	-	-	-	-	-	.	.	.	.	.	.	.	.	.	.	.	.	-	.	.	.	.	E	H	E	.	-	-	.
A0A3A6PYT8	T	E	S	G	P	K	.	V	.	.	.	G	G	T	.	C	.	.	.	.	-	-	-	-	-	.	R	Q	F	F	D	.	.	R	N	.	.	-	.	.	.	.	E	Q	.	.	-	-	.
M0BFV1	R	D	Q	F	P	E	.	R	.	.	.	.	.	V	M	N	H	.	S	.	R	G	-	-	-	.	D	Q	A	L	A	Y	.	R	E	.	.	-	P	E	Q	Y	E	F	.	.	-	-	-
A0A1H9T8V7	S	D	T	F	P	K	.	R	.	.	.	.	.	V	M	N	H	L	A	.	R	G	-	-	-	.	D	R	S	L	A	Y	.	R	E	.	.	-	.	.	.	H	D	F	E	.	-	-	-
A0A346PG37	A	D	T	F	P	L	.	R	.	.	.	.	.	V	S	N	H	L	A	.	R	G	-	-	-	.	D	R	A	L	T	Y	.	R	E	.	.	-	V	E	.	Y	E	F	.	.	-	-	-
A0A285N9L7	T	C	E	Y	P	Q	.	R	.	.	.	.	.	V	M	N	.	L	.	.	R	N	-	-	-	.	A	R	A	I	.	F	.	R	.	.	.	-	H	E	.	F	E	V	E	.	-	-	V
A0ABD5XWR3	E	D	A	.	P	K	.	R	.	.	.	.	S	V	A	N	.	L	.	.	R	D	-	-	-	.	A	D	A	V	R	Y	.	R	E	E	S	-	H	E	.	Y	E	F	.	.	-	-	-
A0A1H5SMV5	K	T	S	F	P	E	.	R	.	.	.	.	.	I	T	E	.	.	A	.	K	G	-	-	-	.	D	.	A	L	.	.	.	I	.	.	.	-	P	.	.	Y	E	F	.	.	-	-	-
A0AAW9LDK0	T	A	V	.	.	E	.	V	I	.	.	.	G	V	V	G	H	I	A	.	S	G	-	-	-	.	D	V	A	L	D	Y	.	R	E	.	.	-	P	K	.	-	V	F	.	.	V	P	P
A0A6G2FVQ8	R	K	A	L	P	A	.	V	S	.	.	.	G	V	S	I	T	L	D	.	D	V	-	-	-	.	N	.	L	R	D	.	.	R	Q	L	S	-	P	G	.	-	D	F	.	.	-	D	D
A0A345E314	T	T	T	R	T	S	.	I	S	.	.	V	G	I	S	Y	.	L	D	.	T	N	-	-	-	.	R	E	C	V	D	T	.	R	.	L	E	-	P	G	.	-	E	Y	A	.	-	G	D
M0JVD5	T	E	V	L	P	E	.	.	R	.	.	G	N	L	H	L	.	L	.	.	D	G	-	-	-	.	Q	H	A	R	A	R	.	.	E	D	S	G	.	.	.	V	R	Y	E	-	A	G	Q
A0A7D5LAY2	T	E	Q	L	P	E	.	T	R	.	.	G	N	L	H	V	.	L	.	.	D	G	-	-	-	.	Q	T	A	R	A	R	.	.	E	D	A	G	Y	E	.	V	D	Y	E	-	F	D	E
A0ABD5NA02	R	C	V	L	P	Q	G	.	R	.	.	G	G	G	K	F	.	L	A	.	N	G	-	-	-	.	Q	H	A	R	A	A	.	.	A	D	.	H	T	G	D	A	R	Y	E	E	E	D	D
L9VZD9	S	K	T	Y	P	T	.	P	G	.	.	G	G	G	K	F	.	L	.	.	D	G	-	-	-	.	Q	H	A	R	A	A	H	.	A	D	E	T	E	E	.	I	R	Y	L	-	D	G	V
A0A1D8S450	V	I	D	Y	P	D	.	V	D	.	.	M	G	I	V	G	.	L	.	.	Q	E	-	-	-	.	.	R	L	W	S	T	.	R	A	.	.	-	P	E	.	Y	E	E	V	.	A	N	Y
A0ABD6BQD7	V	S	D	Y	T	-	.	Q	T	.	.	V	D	V	F	F	Q	L	R	.	D	N	-	-	-	.	N	.	L	A	D	.	Q	R	R	E	K	G	.	S	H	H	D	I	N	T	G	D	E
A0A6B1IHU2	I	V	N	Y	T	-	.	R	T	.	.	V	D	V	F	V	Q	L	R	.	D	N	-	-	-	.	N	E	S	A	D	.	Q	R	Q	T	K	G	.	S	H	H	D	M	S	T	G	D	E
F8D4R6	.	T	F	E	S	Q	.	I	V	.	K	G	V	W	K	Y	Q	L	.	.	D	N	-	-	-	.	L	K	L	W	K	.	V	Q	S	N	S	E	E	N	.	F	P	I	N	T	G	D	A
A0A518S8Z4	H	V	E	T	V	.	.	Q	P	.	E	F	D	V	T	W	H	.	D	.	H	G	L	S	L	.	Y	.	A	D	S	V	Y	K	.	.	E	G	K	P	T	E	S	F	R	F	D	G	D
YP 009798574.1 Haloarcula hispanica pleomorphic virus 3	M	S	R	H	L	K	C	.	P	.	E	G	D	V	R	F	T	I	P	.	Y	G	L	K	P	.	Y	.	M	D	S	.	I	K	E	.	.	G	K	P	T	R	D	V	E	.	A	G	E
A0A847UCS0	M	G	R	Y	L	K	C	.	P	.	E	G	D	V	R	F	T	V	Q	N	Y	G	L	A	P	.	Y	.	M	.	G	.	M	K	.	.	.	G	K	P	T	H	D	I	E	F	R	G	Q
A0A7D5P0F7	M	S	R	Y	V	K	A	.	P	.	E	G	D	I	R	F	T	V	T	.	H	G	L	A	P	.	Y	.	M	D	S	.	I	K	.	.	.	G	K	P	T	E	D	I	Q	F	M	G	E
A0ABD6C6S7	M	S	R	Y	L	K	C	.	P	.	E	G	D	V	R	F	T	.	I	.	H	G	L	A	P	.	Y	.	M	.	G	.	M	K	E	.	.	G	K	P	S	R	E	V	Q	F	R	G	K
A0AAP3E4E3	A	.	K	F	L	.	F	Q	C	.	E	F	D	.	H	F	H	Y	V	R	D	G	L	T	P	.	Y	.	L	T	S	T	R	K	.	H	.	G	K	P	D	T	I	I	E	F	D	G	T
L0JQG0	A	Q	K	F	L	.	F	Q	C	.	E	F	D	G	H	F	H	L	V	R	D	G	L	K	P	.	Y	Q	P	T	N	V	R	K	N	H	.	G	K	P	T	.	T	F	E	A	G	G	E
YP 010772542.1 Natrinema virus SNJ2	A	Q	K	F	L	.	F	Q	C	.	E	F	D	G	H	F	H	L	V	H	D	G	L	K	P	.	Y	Q	L	T	N	V	R	K	N	H	.	G	K	P	S	.	T	F	E	A	G	G	E
A0A2Z2HVZ0	A	Q	R	F	L	.	F	Q	C	.	E	F	D	.	H	F	H	V	V	R	E	G	L	K	P	.	Y	.	L	T	D	V	R	K	S	H	.	G	K	P	T	A	T	G	Q	S	G	G	E
A0A3N6MRE1	A	.	K	F	L	.	F	Q	C	.	E	F	D	.	H	F	H	L	V	R	E	A	L	K	P	.	Y	.	L	T	D	V	R	K	N	H	.	G	K	P	T	.	T	F	E	S	G	G	E
A0ABD5NPW1	V	Q	Q	F	L	.	F	Q	C	.	E	F	D	.	H	F	H	M	V	R	D	G	L	K	P	.	Y	.	L	T	K	T	R	K	E	H	.	G	K	P	T	A	T	F	.	V	D	G	E
L9ZSA4	A	Q	Q	F	L	E	T	Q	C	.	E	F	D	.	Y	L	N	.	D	E	Y	G	L	K	P	.	Y	G	L	T	T	F	R	K	E	H	.	G	K	P	S	T	T	F	E	F	D	G	Q
A0A1H0AFQ8	F	Q	Q	F	V	.	.	Q	C	.	E	F	D	V	H	F	H	.	T	R	Y	A	L	K	P	.	Y	.	L	D	S	V	R	K	.	H	H	G	K	P	T	A	D	F	N	.	D	G	D
A0ABD5P9F5	V	E	L	F	S	T	T	Q	C	.	E	F	D	V	H	F	I	.	T	E	Y	G	L	K	P	.	Y	W	M	D	S	I	R	K	E	Y	.	G	K	P	T	A	Q	M	S	F	N	G	H
A0ABD6CUJ6	A	G	Q	F	I	E	.	Q	S	.	E	.	D	I	H	F	I	.	A	E	D	G	L	G	P	.	Y	.	L	N	S	V	R	K	E	H	.	G	K	P	K	T	T	M	E	F	L	G	D
A0A1H5VWZ8	A	G	R	F	I	E	.	Q	S	.	E	.	D	I	H	F	I	.	A	E	D	G	L	D	P	.	Y	.	L	N	A	V	R	K	E	H	.	G	K	P	K	T	T	M	E	F	R	G	E
A0A371K8M7	A	A	P	F	I	D	.	Q	P	.	E	G	D	V	H	L	I	.	D	E	H	G	L	K	P	.	F	.	L	D	S	V	R	K	.	Y	.	G	K	P	T	R	K	V	S	W	R	N	Q
A0ABD6D7U0	V	D	T	F	V	Q	C	.	P	.	E	G	D	L	H	L	I	.	D	E	Y	G	L	G	P	.	Y	.	M	D	R	I	R	K	.	H	.	G	K	P	T	R	G	I	E	F	D	G	D
A0AAE3FX63	V	D	T	F	V	H	C	.	P	.	E	G	D	L	H	L	I	.	S	A	Y	G	L	G	P	.	F	.	M	D	R	V	R	K	.	H	.	G	K	P	T	R	T	I	H	F	D	G	D
A0A343TNK4	V	D	E	F	V	H	C	.	P	.	E	G	D	L	H	L	I	.	R	G	H	G	L	D	P	.	F	.	M	D	R	I	R	K	.	H	.	G	K	P	T	A	T	C	E	F	D	G	D
A0A650A1C8	-	M	K	T	V	T	L	.	Y	.	E	F	D	.	N	L	L	Y	S	.	D	G	L	A	A	F	F	.	A	D	S	A	V	K	E	.	Q	G	S	Q	S	A	K	F	S	A	E	G	E
M0D6Z8	-	M	R	T	V	E	L	.	P	.	E	F	N	.	N	L	L	.	.	.	N	G	L	A	P	F	F	G	L	D	S	A	V	K	Q	A	G	G	S	R	S	E	E	F	H	A	D	G	E
QRG24208.1 Haloarcula virus Harhisp1	-	M	R	T	I	G	L	.	P	.	E	L	H	.	N	L	L	.	.	S	D	G	L	A	P	F	F	.	L	D	S	E	V	K	A	.	E	G	S	K	C	.	E	F	L	Q	D	G	E
A0AAW9L770	-	M	R	T	L	G	L	.	C	.	E	F	H	.	N	.	L	.	.	S	H	G	L	A	P	F	F	.	C	D	S	Q	V	K	A	.	.	G	S	V	G	.	S	F	.	V	D	G	E
A0AAW9KQV7	-	M	R	T	L	D	L	.	C	.	E	F	H	.	N	.	L	.	.	S	H	G	L	A	P	F	F	.	C	D	S	Q	V	K	A	.	.	G	S	V	S	.	S	F	.	.	D	G	E
A0ABD6BLR5	M	T	G	Y	V	K	.	.	P	.	E	F	.	.	N	Y	L	.	D	A	K	G	L	A	P	F	F	.	A	D	S	R	V	K	A	.	G	G	S	Q	R	A	E	F	H	D	R	G	E
A0A897NIW9	V	T	G	Y	V	E	.	.	P	.	E	F	.	.	N	Y	L	.	D	S	D	G	L	A	P	F	F	.	A	D	S	Q	I	K	S	.	G	G	S	K	R	.	E	F	T	D	Q	G	E
A0A830GQ00	M	T	G	Y	V	E	.	.	P	.	E	F	.	.	N	F	L	.	D	E	G	G	L	A	P	F	F	.	A	D	S	R	V	K	A	.	.	G	S	Q	S	A	E	F	L	D	R	G	E
A0A6B0GMK2	M	P	A	L	I	Q	.	.	P	.	E	F	.	.	N	Y	L	I	T	E	D	G	L	A	P	F	F	.	A	D	R	R	V	K	E	.	.	G	S	Q	V	A	S	F	V	S	E	G	E
A0ABD5WEA4	-	M	R	.	V	E	.	C	W	.	E	V	.	M	.	L	N	Y	A	-	D	G	L	S	P	F	F	.	A	A	G	V	V	S	R	S	G	G	S	K	T	V	K	F	H	D	G	G	E
A0ABD5Y048	-	M	R	.	I	E	.	.	W	.	E	Y	.	.	N	L	L	.	A	E	D	G	L	M	P	.	F	.	A	D	S	Q	V	K	A	.	G	G	S	Q	Q	A	R	F	E	V	A	G	E
A0A1Q1FM81	-	M	R	.	V	D	.	.	P	.	E	F	.	.	N	F	L	.	A	E	D	G	L	A	P	F	F	.	A	D	S	Q	V	K	A	.	G	G	S	Q	R	.	T	F	V	D	D	G	E
MGM0592350.1 Halobacteriota archaeon	-	M	K	S	I	E	.	.	C	.	E	F	.	.	N	Y	L	.	A	E	N	G	L	A	P	.	F	.	A	D	S	R	V	K	Q	.	G	G	S	Q	V	S	E	F	R	A	D	G	E
A0A1I6G8T2	-	M	R	L	I	E	.	S	W	.	E	V	S	.	N	F	L	Y	D	E	H	G	L	A	P	F	F	.	A	D	R	R	V	K	Q	.	G	G	S	Q	T	A	E	F	R	D	D	G	E
D3SVT2	-	M	K	.	V	G	L	.	Y	.	E	Y	S	.	N	Y	L	.	E	Q	Y	G	L	Q	P	F	F	.	A	D	R	R	V	K	.	.	G	G	S	Q	V	A	.	F	Q	N	D	G	E
A0A8A2U8Z7	-	M	K	.	V	E	L	.	F	.	E	F	.	.	N	Y	L	.	D	.	H	A	L	K	P	F	F	.	C	D	S	R	V	K	.	.	.	G	S	Q	V	A	E	F	E	S	G	T	E
M0I9E5	-	M	K	.	T	.	T	G	P	.	E	Y	.	.	N	Y	L	Y	.	E	K	G	L	A	P	F	F	.	C	D	S	R	V	K	.	.	G	G	S	V	V	.	E	F	R	D	D	G	E
YP 005454308.1 Halogeometricum pleomorphic virus 1	-	M	K	.	P	A	L	T	P	.	E	Y	T	.	N	Y	L	Y	A	.	D	G	L	K	P	F	F	.	C	D	S	R	V	K	.	.	.	G	S	Q	V	.	Q	F	A	V	D	G	E
A0ABD6DG75	-	M	Q	L	I	E	T	.	P	.	E	F	.	.	H	F	L	.	D	E	F	G	L	D	P	F	F	.	C	N	R	R	V	K	.	.	.	G	S	V	.	A	K	F	E	C	D	G	E
A0A8A2UAP5	-	M	Q	L	I	E	T	.	P	.	E	F	.	.	H	F	L	.	D	E	Y	G	L	D	P	F	F	.	C	D	R	R	I	K	.	.	.	G	S	Q	R	A	E	F	E	F	A	G	E
A0A830FNN0	M	T	E	L	I	E	L	V	W	.	E	F	.	.	N	F	L	Y	A	K	R	G	L	S	P	F	F	.	A	D	A	A	V	K	.	V	.	G	S	T	G	V	D	F	Q	T	S	G	E
YP 005454281.1 Halorubrum pleomorphic virus 3	-	M	K	V	V	.	.	Q	S	.	E	F	T	.	N	.	I	W	.	E	H	G	L	K	P	F	F	G	A	D	A	A	A	K	Q	A	G	G	S	M	K	A	E	F	T	H	G	G	E
M0CTY7	V	T	V	F	V	E	T	.	P	.	E	F	.	.	N	F	L	.	.	E	R	G	L	F	P	F	F	.	A	D	R	R	V	K	R	.	G	G	S	A	T	.	T	F	T	Y	N	G	E
A0ABD5ZZ09	M	T	V	Y	V	E	T	.	P	.	E	F	T	.	N	Y	L	.	.	E	R	G	L	F	P	F	F	.	A	D	R	R	V	K	R	.	.	G	S	A	M	.	T	F	T	H	D	G	E
plasmid pSVX82-1	M	T	V	L	V	E	T	.	P	.	E	F	.	.	N	L	L	.	.	E	R	G	L	R	P	.	F	.	A	D	S	R	V	K	A	.	G	G	S	Q	A	.	M	F	T	Y	G	G	E
A0A6B0SIG4	-	M	K	R	I	.	T	.	P	.	E	F	D	.	N	L	L	.	.	E	D	G	L	T	P	F	F	.	L	D	R	E	R	K	A	.	G	G	S	K	T	A	R	F	K	H	D	G	Q
A0ABD5MT13	-	M	K	G	V	T	.	.	W	.	E	F	.	M	.	L	N	.	S	-	R	G	L	D	P	.	F	.	A	.	A	V	V	R	A	S	G	G	S	R	.	I	E	F	T	R	D	G	E
A0A7D4Y7F0	M	S	E	R	V	A	.	T	W	.	E	F	T	.	E	V	N	.	A	-	D	G	L	E	P	H	F	.	A	.	R	R	F	R	V	.	.	E	A	P	R	V	E	F	T	A	R	G	E
A0A6B0SM64	-	M	R	T	L	D	L	.	P	.	E	F	D	V	H	L	H	.	A	E	N	G	L	D	P	W	F	G	A	D	A	.	V	K	.	S	.	G	S	R	A	A	K	F	T	H	A	G	E
A0A830F6W6	-	M	K	.	V	T	.	G	W	.	E	V	.	G	N	L	N	.	S	-	-	G	L	E	G	W	F	.	L	E	S	A	F	D	P	E	E	T	T	R	-	-	E	F	T	E	S	G	E
DBA59491.1 Halobacteriaceae archaeon plasmid	-	M	N	L	I	D	T	.	P	.	E	F	N	.	N	F	N	.	T	.	D	G	L	S	P	F	F	.	A	D	S	V	V	K	.	H	.	G	A	T	.	S	T	F	R	H	D	G	E
DBA59530	L	H	R	L	I	E	T	.	P	.	E	F	.	G	H	L	N	.	.	T	E	G	L	R	P	W	F	.	A	D	R	.	V	K	.	A	G	G	A	V	.	I	E	A	.	A	I	D	D
L0IEJ3	T	I	E	.	V	E	.	Q	T	.	E	V	.	L	N	Y	I	.	A	.	D	G	L	N	P	.	F	.	C	F	.	S	I	K	T	.	G	G	S	R	T	.	.	F	K	.	D	G	E
A0ABD6A9F4	M	A	P	L	I	E	.	.	P	.	E	F	.	.	N	F	L	.	D	E	R	G	L	R	P	.	F	.	T	D	A	V	V	K	E	Y	G	G	S	K	R	A	T	F	.	R	N	G	E
DBA59556.1	I	.	R	C	V	K	.	Q	D	.	E	F	T	.	H	F	N	Y	I	-	-	G	L	D	A	W	F	E	L	D	S	I	V	K	Q	Y	.	G	S	Y	.	T	E	T	.	A	L	G	E
DBA59458.1	I	.	R	L	I	D	.	Q	D	.	E	F	T	.	N	L	N	Y	D	-	H	G	L	D	P	W	L	.	C	D	S	V	V	K	R	H	.	G	S	Y	.	T	E	T	E	A	L	G	E
DBA59473.1	I	Q	R	L	I	E	.	Q	D	.	E	F	T	.	H	F	N	Y	D	-	N	G	L	D	A	W	F	.	F	D	S	I	V	K	Q	H	.	G	S	Y	.	T	T	T	E	A	L	G	E
DBA59547.1	I	Q	R	L	I	E	.	Q	D	.	E	F	T	.	H	F	N	Y	D	-	N	G	L	D	P	W	F	.	F	D	S	I	V	K	Q	N	.	G	S	F	.	T	E	T	E	A	L	G	E
G0LNG1	I	.	R	L	I	K	.	Q	D	.	E	F	T	.	N	F	N	Y	D	-	N	G	L	D	A	W	L	.	C	D	S	V	V	K	Q	H	.	G	S	Y	.	T	E	T	E	A	L	G	E
A0A445MQH5	I	.	R	L	I	K	.	Q	D	.	E	F	T	.	N	L	N	Y	D	-	R	G	L	D	P	W	L	.	C	D	S	V	V	K	Q	H	.	G	S	Y	.	T	E	T	E	A	L	G	E
YP 009819975.1 Halorubrum pleomorphic virus 11	-	M	.	.	V	E	.	.	P	.	E	Y	E	G	H	Y	F	Y	D	-	-	G	L	Q	L	W	L	.	A	D	R	I	T	S	.	H	G	G	A	F	.	S	S	F	T	T	G	N	E
YP 009819946.1 Halorubrum pleomorphic virus 12	M	I	T	.	V	E	.	.	P	.	E	Y	E	G	H	Y	F	.	D	-	-	G	L	Q	L	W	L	.	A	D	R	I	T	S	.	H	.	G	T	F	D	.	S	F	T	T	G	N	E
WAU40592.1 Halorubrum pleomorphic virus 13	-	M	K	V	V	A	.	.	P	.	E	Y	E	.	H	Y	F	.	D	-	-	G	I	G	L	W	L	.	A	D	R	.	T	S	E	H	G	G	S	L	R	.	T	F	E	E	N	G	E
YAR20042.1 Tebenquiche pleomorphic Virus 1	-	M	K	.	V	E	T	.	P	.	E	Y	M	.	N	Y	.	Y	S	-	-	G	L	G	A	W	F	G	A	A	R	.	V	-	.	A	T	G	S	R	R	.	S	F	T	.	D	G	E
YP 009820019.1 Halorubrum pleomorphic virus 9	-	M	K	.	V	E	T	.	P	.	E	Y	M	.	N	Y	.	Y	S	-	-	G	L	G	A	W	F	G	S	A	R	.	V	-	.	K	T	G	S	R	R	.	S	F	T	.	D	G	E
A0A4U5J9A3	N	A	A	F	I	D	.	.	W	.	E	V	.	V	N	L	.	.	G	.	H	G	L	E	P	F	Y	.	A	E	K	I	V	R	.	N	.	G	S	K	R	A	R	C	R	V	G	D	H
A0A6A9SUS3	N	T	Q	F	I	E	T	.	W	.	E	G	D	V	N	L	.	.	D	.	H	G	L	E	P	F	Y	.	A	E	R	I	V	R	E	N	.	G	S	K	R	S	R	C	S	V	G	E	Y
A0A1U7EZL9	N	A	E	L	I	E	.	.	W	.	E	V	.	V	N	L	I	.	G	.	H	G	L	E	P	F	Y	.	A	E	R	I	V	R	N	N	G	G	S	K	R	.	R	C	Q	V	N	G	H
A0A9Q4GJ88	A	P	S	L	L	E	T	H	P	.	E	F	G	.	H	L	L	.	T	E	Y	D	L	K	P	.	F	.	A	R	N	S	I	Q	E	.	G	G	S	.	L	A	T	F	E	H	N	E	.
D8JC40	S	.	F	L	L	E	T	.	V	D	E	F	G	G	N	L	I	Y	T	G	N	D	L	L	P	H	F	.	L	D	K	A	V	K	.	A	.	G	S	A	R	A	R	F	.	R	G	D	E
M0M5V6	R	G	F	F	L	D	.	.	P	.	E	.	G	.	N	L	L	.	T	E	Y	E	L	Q	P	F	Y	V	L	Y	S	V	V	D	R	.	S	G	T	.	S	V	S	F	Q	Y	D	D	E
L9WMK7	-	M	S	Q	V	E	T	T	P	.	E	V	E	G	R	W	K	W	A	.	W	G	R	G	P	.	D	.	L	S	S	V	M	L	G	F	E	G	Y	L	.	L	D	I	E	V	D	G	E
M0APN3	-	M	S	Q	V	E	T	T	P	.	E	C	E	G	R	W	K	W	P	.	W	G	R	G	P	.	D	.	L	S	S	V	M	L	G	F	E	G	Y	L	.	L	D	T	K	I	D	G	E
A0A3N6MEM8	-	-	S	Q	V	A	T	T	P	.	E	I	E	G	R	W	K	W	P	.	W	G	R	G	P	.	D	.	L	S	S	I	M	L	G	F	E	G	Y	L	.	V	T	V	.	V	D	G	E
A0ABD5TM55	-	M	T	Q	P	E	T	T	P	.	E	I	E	G	R	W	K	W	S	.	W	G	R	G	P	.	D	.	L	S	M	V	M	L	G	F	E	G	Y	H	.	F	D	V	E	V	D	G	E
A0AAP3E4Y7	-	M	S	Q	P	E	T	T	P	.	E	S	H	G	R	W	K	W	D	T	W	G	R	G	P	.	D	.	L	S	S	V	M	L	G	F	E	G	H	L	.	F	T	T	.	I	D	G	E
A0ABD5NUT1	-	M	S	Q	V	A	D	.	P	.	E	S	H	G	R	W	K	W	D	E	W	G	R	G	P	.	T	.	L	S	K	V	M	L	G	F	E	G	E	M	N	L	D	V	E	V	D	G	E
A0A9Y2E5E3	-	M	S	H	V	E	T	C	P	.	E	C	E	G	R	F	K	Y	P	Q	W	G	L	A	P	.	W	G	L	T	S	V	M	L	G	F	E	G	H	L	.	F	G	V	.	V	D	G	E
M0DQM5	-	M	T	H	V	E	T	.	P	.	E	C	E	G	N	L	I	.	T	E	H	G	L	S	P	.	W	I	I	G	K	V	L	T	A	F	.	G	Y	S	D	I	E	T	E	I	D	G	E
A0A1N7CBG5	R	V	R	Q	I	A	T	.	P	.	E	C	E	G	N	L	I	.	T	E	N	G	L	S	P	.	W	I	L	G	R	.	L	I	Q	F	.	G	Y	S	.	I	E	T	E	V	D	G	E
A0A847UTK4	-	M	S	H	V	A	T	.	P	.	E	C	E	G	N	L	I	.	T	E	H	G	L	S	P	.	W	V	.	S	K	.	L	F	.	F	.	G	Y	S	.	I	E	T	.	.	A	G	S
A0AAV3T7I2	-	M	S	H	V	.	T	S	P	.	E	L	E	G	N	F	N	.	F	E	H	G	L	G	P	.	W	.	.	S	K	.	L	F	E	F	.	G	D	S	.	I	D	A	E	I	G	G	E
A0AAE3FQ49	-	M	S	H	V	A	T	.	P	.	E	L	E	G	N	L	N	.	F	.	R	G	L	S	P	.	W	.	.	S	M	.	L	H	R	F	.	G	Y	S	.	I	.	T	E	I	G	G	E
A0AAE3K3U7	-	M	T	H	V	A	T	.	P	.	E	I	E	G	N	L	N	.	F	Q	N	G	L	S	P	.	W	.	I	S	K	.	L	F	H	F	.	G	Y	S	D	L	T	T	E	I	A	G	E
A0ABD5VXK8	V	W	R	F	V	E	T	.	P	.	E	L	E	.	N	L	L	Y	P	.	H	G	L	R	P	.	W	L	L	S	H	I	V	V	N	F	.	G	F	.	.	L	P	T	E	E	G	G	E
A0A1G9XY13	M	T	G	Q	T	V	T	Q	P	.	E	F	E	.	Y	L	K	Y	P	Q	Y	G	L	G	P	.	Q	L	L	A	K	A	I	V	G	F	.	G	Y	A	.	F	E	T	E	I	D	G	E
A0A8U0HY83	-	M	T	H	V	A	S	.	P	.	E	L	K	.	N	L	N	Y	T	E	Y	G	L	S	P	.	W	.	.	S	N	.	L	I	R	Y	.	G	Y	A	D	L	Q	F	E	I	G	G	E
M0CNP1	A	V	S	Q	V	T	R	.	T	.	E	S	E	M	W	L	Y	Y	A	P	D	G	L	D	P	.	W	.	L	A	D	.	L	I	N	F	.	G	Y	H	.	L	D	V	E	I	N	G	E
A0AAW4PRI0	-	M	T	H	V	A	.	H	I	.	E	.	D	.	W	L	Y	Y	G	P	D	G	L	D	P	.	W	.	L	A	D	.	L	I	N	C	.	G	Y	A	.	L	D	V	V	I	D	G	E
A0A847UGP1	-	M	T	Q	V	A	.	R	N	.	E	.	E	C	W	L	Y	Y	G	P	D	G	L	D	P	.	W	.	L	S	D	.	L	I	N	F	.	G	Y	R	.	L	E	T	K	I	D	G	E
A0A2R6IR67	-	M	T	Q	V	E	.	.	T	.	E	.	D	.	T	L	Y	Y	A	P	S	G	L	D	P	.	W	Y	L	A	D	.	L	I	S	V	.	G	Y	H	.	L	E	T	E	I	D	G	E
A0A1G8SZ12	-	M	P	Q	I	K	.	.	T	.	E	.	K	G	H	L	Y	Y	H	P	N	G	L	D	P	.	W	T	.	G	S	.	L	I	N	F	.	G	Y	A	D	I	Q	T	V	.	D	G	E
M0I347	-	M	S	S	V	A	S	.	P	.	E	T	R	G	D	L	L	Y	D	E	Y	G	S	S	P	.	W	.	.	R	.	.	Y	N	H	I	.	G	G	I	K	I	E	I	E	V	D	G	E
A0A371KL00	-	M	S	S	V	A	S	.	P	.	E	T	R	G	D	L	L	Y	G	E	Y	G	S	S	P	.	W	.	.	R	.	.	Y	N	H	I	.	G	G	I	K	V	E	V	E	V	D	G	E
A0A371LPG1	-	M	S	H	V	A	T	.	P	.	E	T	R	G	N	L	L	Y	K	E	Y	E	D	S	P	.	W	.	.	R	.	.	Y	N	H	V	E	G	G	L	K	L	E	V	E	I	D	G	E
A0A2I8VFK2	-	M	S	H	V	.	S	Q	V	.	E	W	S	S	H	L	L	.	T	.	S	Q	D	R	P	.	W	.	L	R	S	I	Y	S	H	I	.	G	G	A	S	V	P	V	V	I	D	G	E
A0A1H6FV34	N	A	D	H	P	A	T	.	.	.	E	I	R	G	Y	L	T	Y	S	.	Y	G	D	S	P	.	W	Q	W	G	K	V	V	A	A	F	.	G	G	R	D	I	N	L	E	.	D	G	E
A0A6B9FG57	H	A	D	H	V	A	.	V	P	.	E	T	R	G	N	L	.	.	A	E	H	D	D	R	P	.	W	.	L	A	S	.	F	F	S	F	.	E	G	S	S	F	E	I	.	I	E	G	.
A0A2R6D661	M	S	D	H	V	E	T	H	.	.	E	L	Q	G	N	L	L	Y	T	Q	H	N	D	A	P	.	W	.	M	R	S	.	Y	N	A	F	.	G	G	S	S	T	F	V	E	V	D	G	E
A0ABD5U2H9	-	M	S	H	V	A	.	H	F	.	E	V	D	M	F	L	W	.	T	.	N	G	L	S	P	.	W	.	L	S	N	.	C	I	R	F	.	G	Y	R	K	L	T	Y	E	I	G	D	E
A0A1H3JK17	-	M	S	H	Q	S	.	.	Y	.	E	I	D	.	F	W	W	.	T	.	N	G	L	S	P	.	W	.	L	T	.	.	G	I	Q	L	.	G	Y	A	.	I	Q	R	E	V	G	G	E
A0ABD6D392	-	M	S	L	I	A	T	.	F	.	E	V	D	L	F	W	W	.	T	.	D	G	L	S	P	.	W	.	L	G	E	.	M	H	E	E	N	G	W	.	.	T	T	V	E	.	S	D	G
A0A6B9FBN3	-	M	S	L	V	A	T	K	F	.	E	V	D	M	F	W	W	.	T	.	N	G	L	S	P	.	R	.	L	G	E	.	M	E	E	E	N	G	W	V	.	T	E	T	N	.	S	D	G
A0A4D7HBF8	Q	N	E	H	V	A	T	.	F	.	E	V	D	M	F	L	W	.	T	E	H	G	L	S	P	.	W	.	I	G	N	.	C	I	N	Y	.	G	Y	G	.	V	F	A	.	M	G	D	G
MGM0590618.1 Halobacteriota archaeon	E	F	R	H	V	A	.	.	F	.	E	V	D	M	F	L	W	.	R	.	N	G	L	S	P	.	W	.	.	S	N	.	C	I	N	F	.	G	Y	A	.	I	D	Y	E	V	G	D	E
A0ABD6B863	R	Q	A	-	-	-	.	.	N	.	E	.	D	M	F	W	W	.	T	E	N	G	L	S	P	.	H	.	L	C	.	.	V	L	A	.	.	G	K	I	.	T	Q	T	E	I	G	G	.
MEA1931192.1 Methanobacteriota archaeon	M	.	D	H	I	.	.	H	I	.	E	.	K	T	F	L	H	.	R	R	N	G	L	S	P	.	W	.	L	R	N	.	L	I	K	L	.	G	H	G	.	V	T	T	E	I	D	G	V
A0A6B9Y8E5	M	A	E	H	V	.	.	H	I	.	E	C	D	V	F	L	W	.	A	.	N	G	L	S	P	.	W	.	.	R	N	.	L	I	H	H	.	G	H	G	K	V	T	T	E	I	G	D	D
A0A897MU15	.	I	D	H	I	Q	.	H	I	.	E	.	D	V	F	L	W	.	A	.	H	G	L	S	P	.	W	.	I	R	N	V	L	I	H	L	.	G	Y	V	K	R	T	V	.	I	G	E	D
A0A345EHI2	-	M	S	Q	I	E	.	Q	T	.	E	.	D	I	.	F	N	.	V	E	Y	G	R	K	P	.	W	I	L	T	K	.	L	I	Q	F	.	G	Y	A	Q	I	P	F	S	V	D	G	E
A0A161ZPH3	R	P	Y	H	V	A	S	.	P	.	E	L	G	.	K	L	Y	W	P	S	-	-	I	A	P	.	F	T	L	G	K	F	I	R	S	L	.	G	G	T	R	A	D	A	E	I	D	G	E
A0A1H7KJS1	A	T	G	L	I	A	T	T	P	.	E	L	G	.	H	L	N	.	G	A	N	R	M	S	P	.	W	.	L	S	K	.	L	I	S	F	.	G	H	A	.	L	D	V	E	.	D	N	E
A0A8T8WB98	.	A	A	I	I	.	T	C	P	.	E	.	R	V	N	L	N	Y	A	T	Q	G	M	A	P	.	W	.	L	C	R	F	I	R	A	F	.	G	G	T	S	F	D	A	R	F	D	A	E
A0A1I5VJ94	.	A	P	I	I	G	T	.	P	.	E	L	R	.	N	L	N	.	S	E	R	G	M	A	A	.	W	.	L	C	G	.	M	R	Q	H	G	G	G	T	T	V	E	T	E	I	D	G	E
A0AAV3SNN2	A	.	T	F	I	D	.	Q	P	.	E	F	H	.	Y	L	K	W	.	C	N	P	L	R	S	.	F	G	L	R	S	.	Q	G	E	H	.	G	.	L	R	T	T	A	E	I	D	G	T
A0A7J9SGT1	Q	C	H	Y	C	G	.	Q	P	.	E	F	H	.	Y	L	K	W	D	C	N	P	L	R	S	.	F	G	L	R	S	.	Q	G	E	H	E	G	.	L	R	T	.	V	.	I	D	G	N
A0A1H3J8Z1	Q	C	Q	Y	C	G	T	Q	P	.	E	F	K	.	Y	L	K	W	D	C	N	P	L	R	S	.	F	G	L	R	S	.	Q	G	E	H	.	G	Q	L	R	T	S	I	.	I	E	G	E
A0A1H3KKN0	Q	C	R	Y	C	E	.	Q	P	.	E	F	H	.	Y	L	K	W	D	C	N	P	L	R	S	.	F	G	L	R	S	.	Q	G	E	H	N	G	.	L	R	T	S	M	E	.	G	D	D
A0A161ZKQ3	R	T	Y	F	I	.	S	Q	W	.	E	F	K	.	Y	V	K	Y	D	V	-	-	L	G	I	.	Y	G	L	N	S	.	Q	K	E	H	.	G	A	L	K	A	E	F	G	T	T	G	E
A0A2I8VLW8	T	.	Q	F	I	I	.	Q	P	.	E	F	H	.	Y	L	K	W	D	C	N	P	L	R	S	.	F	G	L	R	S	.	Q	G	E	H	.	G	.	L	R	A	.	T	E	I	D	G	K
A0A2I8VH17	-	-	-	-	M	D	.	Q	P	.	E	F	.	.	Y	L	K	W	D	L	N	P	L	R	S	.	F	G	L	N	S	.	Q	K	E	H	.	S	.	L	K	T	S	I	S	F	D	D	S
A0A8T4GW73	T	C	R	Y	C	Q	.	Q	P	.	E	F	.	.	Y	L	K	.	D	T	-	-	L	A	S	.	F	G	L	N	S	.	Q	K	E	H	.	G	A	F	R	E	T	F	E	V	D	G	K
WWZ16984.1 Haloferax virus LSV-48N	E	C	R	F	C	G	.	Q	P	.	E	F	S	.	Y	L	K	W	A	-	N	S	L	S	T	.	F	G	L	I	S	.	Y	K	M	H	.	G	N	L	R	A	G	I	E	F	G	G	E
A0A6G0EE41	E	C	R	F	C	G	.	Q	.	.	E	F	S	.	Y	L	K	W	D	-	D	S	L	S	T	.	F	G	L	V	S	.	Y	K	M	H	.	G	.	L	R	A	G	L	E	H	N	G	E
A0ABD6CVJ4	V	C	R	F	I	E	G	Q	P	.	E	F	S	.	Y	L	K	Y	D	-	D	A	L	S	T	.	F	G	L	V	T	.	Y	K	M	H	.	G	.	L	R	A	G	L	E	F	G	G	S
E4NLY6	V	C	R	F	I	D	G	Q	P	.	E	F	S	.	Y	L	K	Y	D	-	N	A	L	S	T	.	F	G	L	V	S	.	Y	K	M	H	.	G	Q	L	R	A	G	L	E	F	D	D	K
A0A482TBF6	A	A	H	-	-	-	G	Q	P	.	E	F	S	.	Y	L	K	Y	D	-	N	A	L	S	T	.	F	G	L	V	S	.	Y	K	M	H	.	G	Q	L	R	A	G	L	E	F	D	D	K
A0A1I6FWJ9	A	C	R	F	I	N	G	Q	P	.	E	F	S	.	Y	L	K	Y	D	-	N	A	L	S	T	.	F	G	L	V	S	.	S	K	M	H	.	G	K	L	R	A	G	L	E	F	D	D	E
J3F0G3	S	C	R	F	C	A	.	W	Y	.	E	L	K	G	Y	I	K	Y	D	C	N	P	M	Q	S	.	Y	.	L	N	S	.	Q	K	E	H	.	G	T	L	R	T	G	F	E	F	D	D	E
A0ABD5TBR6	T	C	R	F	C	H	.	W	Y	.	E	F	G	.	Y	V	K	Y	D	T	K	P	F	N	W	.	Y	.	L	D	S	A	R	K	E	H	.	G	E	L	F	S	G	F	E	.	D	G	E
A0AAV3S577	C	C	R	F	C	Q	.	.	P	.	E	F	S	.	Y	I	K	Y	A	C	-	-	L	D	P	.	F	G	L	N	S	.	Q	K	E	W	N	Q	P	V	T	.	F	V	.	D	D	G	Q
A0ABD5VZ28	A	T	K	R	I	E	.	Q	V	.	E	F	R	C	K	F	L	W	A	E	N	G	L	S	P	.	W	Y	L	R	.	Q	M	L	E	W	.	G	Y	I	D	.	E	F	E	V	D	D	E
A0A830ESV1	C	C	R	F	C	Q	T	.	P	.	E	F	Q	.	Y	F	Y	Y	G	Q	H	R	S	T	P	F	Y	.	I	R	G	A	M	L	G	N	G	R	L	.	.	L	R	F	Q	F	Q	G	E
A0A650A0L5	M	S	D	L	V	A	.	E	T	.	.	L	G	.	K	L	L	W	A	.	H	G	L	S	P	.	W	G	.	V	S	V	H	E	-	P	.	-	-	H	A	L	P	F	E	A	I	G	E
A0AAE3LDT4	S	Q	H	P	V	A	L	E	T	.	.	L	G	L	K	L	L	.	D	E	H	G	L	S	P	.	W	G	.	V	S	V	F	E	-	P	.	-	-	Q	D	L	P	F	.	A	I	G	E
A0A4C2EFT9	I	E	E	V	I	D	L	Q	P	.	R	I	G	.	N	L	I	.	D	N	D	K	L	S	P	.	W	.	M	V	S	Q	F	E	-	P	.	-	-	L	.	D	T	F	P	C	L	G	K
A0A8J7YAQ7	I	E	D	V	I	D	L	Q	P	.	R	I	G	.	H	T	I	.	D	E	A	G	L	S	P	.	W	.	M	V	S	Q	Y	E	-	P	.	-	-	L	.	E	T	F	T	F	D	G	V
YAR20013.1 Tebenquiche spindle-shaped Virus 1	P	I	P	C	V	E	.	R	V	.	A	F	G	.	H	L	L	.	H	P	G	S	L	S	P	.	D	.	I	V	S	Q	Y	E	-	P	T	-	-	I	D	I	S	F	V	F	D	G	E
A0A4S3TK72	V	C	R	F	C	Q	.	Q	L	.	K	F	G	.	H	F	L	.	G	Q	D	G	L	A	P	F	F	G	I	V	S	Q	F	D	R	.	E	G	-	-	D	V	T	F	E	S	A	G	D
A0A3N6M0Z4	A	C	R	F	C	Q	.	Q	L	.	K	F	G	G	H	F	L	.	S	Q	D	G	M	A	P	.	F	G	I	V	S	Q	F	D	R	-	E	G	-	-	D	V	S	F	E	S	A	G	D
A0A2A5QRG5	A	C	R	F	C	Q	.	Q	V	.	E	L	R	.	N	F	L	.	S	Q	D	G	L	A	P	.	F	.	.	V	S	Q	.	D	R	D	E	G	-	-	D	V	T	L	E	A	A	D	D
MFW5950080.1 archaeon	Q	C	R	Y	C	Q	.	N	V	.	E	F	T	T	R	F	A	.	R	N	D	G	M	S	P	.	W	.	F	V	K	Q	F	D	-	K	.	K	A	F	G	V	T	V	E	I	G	G	E
A0ABD5WW20	A	D	R	G	V	D	.	H	I	.	E	L	N	.	K	L	L	.	.	E	S	A	L	A	P	.	W	.	I	V	S	Q	.	E	-	P	.	-	V	M	D	Y	T	F	E	A	L	G	Y
Q3ILS7	G	P	E	L	V	K	.	Q	V	.	.	L	N	.	H	L	L	.	D	V	D	G	M	R	P	.	F	.	I	V	S	A	F	E	-	P	.	-	-	L	-	-	E	F	K	C	D	G	T
MDY6774844.1 Candidatus Afararchaeum irisae	S	T	D	L	I	K	.	V	T	.	.	L	E	.	K	T	A	.	D	H	E	T	L	D	A	.	F	G	L	V	S	A	V	.	.	S	.	G	K	S	T	I	T	F	E	A	V	G	.
WP 096204120.1 Candidatus Methanoperedens nitratireducens	R	D	K	S	I	I	.	V	T	.	K	V	R	L	T	L	F	I	P	T	-	-	L	S	L	.	H	L	L	I	S	I	F	E	S	-	-	-	-	-	.	-	K	F	I	I	Q	D	K
YP 001294055.1 Pyrococcus abyssi virus 1	R	V	S	F	V	E	.	V	T	.	.	S	Q	R	N	V	-	I	T	T	-	-	R	M	L	.	F	.	T	I	D	A	.	K	Q	-	-	-	-	-	-	-	-	-	-	-	G	D	.
WP 372916450.1 Pyrococcus kukulkanii	L	I	R	F	V	E	.	V	T	.	.	S	Q	R	N	V	-	V	T	T	-	-	R	M	L	.	F	.	A	I	D	A	.	K	Q	-	-	-	-	-	-	-	-	-	-	-	G	D	.
RLE47140.1 Thermoproteota archaeon	P	K	K	H	T	K	G	I	I	.	.	S	Q	.	S	.	F	.	G	.	-	-	K	S	L	.	Y	.	L	I	S	I	.	R	K	-	-	-	-	-	-	-	-	-	-	-	G	D	L
TET57442.1 Promethearchaeota archaeon	I	L	K	L	I	K	.	N	Q	.	K	L	N	Y	F	T	F	.	D	.	-	-	P	K	L	F	Y	S	.	I	S	A	.	K	K	N	E	G	Q	I	K	-	P	I	F	V	G	D	D
MCJ2513455.1 Thermoplasmatota archaeon	K	V	K	L	I	S	.	V	T	.	K	L	E	Y	Y	S	F	.	K	C	-	-	T	D	I	.	Y	T	T	I	S	N	.	K	K	F	K	-	-	-	-	-	-	-	-	-	K	D	N
WP 010963184.1 Pyrococcus sp. JT1	L	Y	L	S	V	P	V	Y	Y	.	R	.	Q	V	A	F	I	D	-	-	-	-	T	E	S	.	N	T	.	R	A	W	F	-	N	-	-	G	.	N	K	L	-	-	K	-	-	-	-
WP 399676951.1 Thermococcus sp. AMT11 plasmid pAMT11	L	Y	R	P	T	.	T	F	F	.	R	V	Q	V	I	Y	Y	.	-	-	-	-	K	N	S	.	R	T	F	K	V	F	F	-	N	-	-	G	K	R	K	A	-	-	N	Y	-	-	P
WP 285519337.1 Thermococcus nautili	L	Q	S	H	Y	S	A	V	R	.	H	F	-	V	V	Y	F	S	-	-	-	-	Y	S	S	.	D	V	L	E	F	.	S	-	R	-	-	N	S	R	K	R	-	-	E	I	-	-	E
EEB72957.1 Thermococcus sp. AM4	L	Q	S	H	Y	S	A	V	R	.	H	F	-	V	V	Y	F	S	-	-	-	-	Y	S	S	.	D	V	L	E	F	.	S	-	R	-	-	N	S	R	K	R	-	-	E	I	-	-	E
GAB6136805.1 Thermococcus prieurii	G	G	G	H	V	L	L	F	G	.	H	S	-	R	I	D	L	I	-	-	-	-	Y	T	T	.	N	V	L	Q	F	.	G	-	.	-	-	N	A	E	F	N	-	-	N	V	-	-	E
MCC6043620.1 Desulfurococcaceae archaeon	S	F	R	R	Y	.	R	H	I	.	R	L	D	.	I	V	E	A	-	-	-	-	-	-	-	-	-	-	-	-	-	-	-	-	-	-	-	-	-	-	-	-	-	-	-	-	-	-	-
MCC6043621.1 Desulfurococcaceae archaeon	S	F	R	R	Y	.	R	H	I	.	R	L	D	.	I	V	E	A	-	-	-	-	-	-	-	-	-	-	-	-	-	-	-	-	-	-	-	-	-	-	-	-	-	-	-	-	-	-	-
MGYP000131161458 ERZ650669	T	Y	R	R	F	Q	G	H	I	.	K	L	D	I	I	I	E	V	-	-	-	-	-	-	-	-	-	-	-	-	-	-	-	-	-	-	-	-	-	-	-	-	-	-	-	-	-	-	-
MCC6055023.1 Thermosphaera sp.	R	Y	R	S	Y	.	L	H	I	.	R	L	E	.	L	V	E	I	-	-	-	-	-	-	-	-	-	-	-	-	-	-	-	-	-	-	-	-	-	-	-	-	-	-	-	-	-	-	-
MGYP000461423128 ERZ650669	T	W	K	K	G	N	S	I	L	.	K	L	E	I	V	.	H	L	-	-	-	-	-	-	-	-	-	-	-	-	-	-	-	-	-	-	-	-	-	-	-	-	-	-	-	-	-	-	-
MEN6378750.1 Methanofastidiosum sp.	-	-	-	-	-	-	.	I	Q	.	A	L	S	Y	T	F	K	.	D	S	D	A	-	-	-	.	M	.	L	T	S	A	M	K	E	W	.	A	K	S	S	Y	E	F	K	-	N	G	-
XXP62072.1 Haloquadratum Virus	T	V	Q	.	I	K	.	H	T	.	E	F	E	.	H	L	Q	Y	T	E	N	N	L	D	P	.	Y	.	L	G	E	I	L	D	E	N	.	G	Y	I	F	T	D	I	.	V	S	N	E
A0A8G1H6R6	I	E	K	H	L	E	T	Q	T	.	E	F	R	.	H	L	L	.	P	E	D	E	L	S	P	.	H	G	L	R	R	Q	F	N	-	D	E	F	D	E	D	I	M	K	.	V	C	G	D
A0A8T4GYN5	E	C	R	F	C	D	.	N	T	.	E	L	R	I	.	S	L	.	A	E	H	G	I	E	P	F	W	Q	L	R	R	T	F	D	-	D	.	T	A	V	D	V	G	F	E	F	D	G	D
A0A1Q1FFS0	C	C	R	W	C	E	.	Q	V	.	E	V	G	.	K	L	L	.	Q	S	D	G	M	E	P	.	F	.	I	V	S	Q	F	D	E	-	-	-	-	-	-	L	S	F	E	A	A	D	E
A0A1G9TR61	E	.	R	T	I	.	.	Q	V	.	E	L	G	.	H	L	L	.	.	Q	K	A	M	M	P	F	F	.	L	V	S	Q	Y	E	-	P	.	-	-	L	.	V	P	F	G	F	D	G	H
WP 091709877.1 Methanolobus vulcani	V	H	K	F	P	E	.	V	T	.	E	F	G	C	Y	F	H	I	T	.	-	-	L	D	F	.	Y	.	.	V	S	Y	Y	S	N	T	.	-	-	Y	H	-	H	I	N	I	G	D	.
WP 371853091.1 Methanomethylovorans sp.	L	H	K	F	.	L	.	V	T	.	E	F	G	C	Y	F	H	V	T	.	-	-	L	D	F	.	Y	.	.	V	S	Y	Y	S	.	T	.	-	-	Y	H	-	H	I	K	.	G	D	.
WP 298683351.1 uncultured Methanomethylovorans sp.	L	H	K	F	.	L	.	V	T	.	E	F	G	C	Y	F	H	V	T	.	-	-	L	D	F	.	Y	.	.	V	S	Y	Y	S	.	T	.	-	-	Y	H	-	Y	I	K	.	G	D	.
WP 342304409.1 unclassified Methanolobus	-	M	K	F	.	E	.	I	T	.	E	F	G	C	F	F	H	I	T	.	-	-	L	D	F	.	Y	T	M	V	S	Y	Y	S	N	T	.	-	-	Y	H	-	Y	I	K	I	G	E	.
WP 176966157.1 Methanolobus zinderi	-	M	K	F	P	E	.	V	T	.	E	F	G	C	F	L	H	I	T	.	-	-	L	N	F	.	F	.	.	V	N	Y	F	S	H	D	.	-	-	Y	H	-	Y	I	K	I	G	H	.
WP 406661562.1 Methanolobus sp. ZRKC3	S	F	N	F	.	A	.	V	T	.	E	F	G	.	F	.	L	V	P	.	-	-	L	D	L	.	N	.	T	V	S	Y	F	V	N	T	.	-	-	Y	H	-	G	I	T	.	G	N	.
WP 406659790.1 Methanolobus sp. ZRKC3	V	F	N	F	.	E	.	V	T	.	E	Y	G	C	F	L	L	V	P	.	-	-	I	D	L	.	N	.	T	V	S	Y	F	V	N	S	.	-	-	Y	H	-	G	I	T	.	G	N	.
WP 135605510.1 Methanococcoides sp. NM1	I	K	K	.	V	V	.	V	I	.	E	F	G	T	Y	L	F	V	P	.	-	-	L	E	L	.	H	.	F	I	N	Y	Y	V	N	E	.	-	-	Y	H	-	Y	I	T	R	H	G	.
NPE31094.1 Methanococcoides sp. SA1	N	Q	K	T	V	V	.	V	I	.	E	F	G	.	Y	L	L	V	P	.	-	-	L	D	L	.	H	S	.	I	N	Y	Y	E	N	E	.	-	-	Y	H	-	Y	I	T	R	H	G	.
RNI15889.1 Methanohalophilus sp. RSK	N	P	V	F	P	L	.	V	T	.	E	F	G	.	Y	Y	S	I	L	.	-	-	L	N	L	.	H	T	.	I	N	W	Y	M	.	D	.	-	-	S	V	-	T	L	E	A	A	G	K
MCK5661718.1 Methanosarcinales archaeon	S	T	P	S	I	L	.	I	T	.	E	F	.	G	Y	L	K	Y	S	.	-	-	L	K	I	.	H	.	L	I	A	.	A	N	K	-	-	-	-	-	K	-	E	F	.	V	D	D	V
[truncated: 206 more columns]

## Sheet: Info
Title	fasta file
Format
DataType	Protein
198
Number Sites	499
Identical	.
Missing	?
Indel	-
