# Supplementary material for: A new family of rolling-circle replication endonucleases widespread in archaeal viruses and plasmids
Source: Nucleic Acids Res. 2026 Apr 24;54(8):gkag363. doi: 10.1093/nar/gkag363 (PMC13107129; doi:10.1093/nar/gkag363)
Supplement: gkag363_Supplemental_Files [file gkag363_supplemental_files.zip › TableS6.xlsx]

## Sheet: Sheet1
Pfam	Interpro ID	Mobile Genetic Element Type	Tax name	start	end	Used in Structure Tree
PF25227	M0KWN8	provirus	Haloarcula amylolytica JCM 13557	4	335	√
PF25227	A0A1Q1FM81	provirus	Halorientalis sp. IM1011	4	337	√
PF25227	A0A1S8AZD9	IE	Natrinema saccharevitans	4	327	√
PF25227	A0A1U7EZL9	provirus	Natronomonas pharaonis (strain ATCC 35678 / DSM 2160 / CIP 103997 / JCM 8858 / NBRC 14720 / NCIMB 2260 / Gabara)	6	343	√
PF25227	C7NU93	provirus	Halorhabdus utahensis (strain DSM 12940 / JCM 11049 / AX-2)	4	335	√
PF25227	D3SVT2	IE	Natrialba magadii (strain ATCC 43099 / DSM 3394 / CCM 3739 / CIP 104546 / IAM 13178 / JCM 8861 / NBRC 102185 / NCIMB 2190 / MS3)	4	364	√
PF25227	G0LNF5	plasmid	Haloquadratum walsbyi (strain DSM 16854 / JCM 12705 / C23)	15	347	√
PF25227	M0EGX3	IE	Halorubrum coriense DSM 10284	4	326	√
PF25227	M0I9E5	IE	Haloferax sulfurifontis ATCC BAA-897	5	332	√
PF25227	A0A6A9SG19	IE	Halobacterium sp. CBA1126	4	340	√
PF25227	A0A6G2HC05	provirus	Halorubrum sp. JWXQ-INN 858	4	327	√
PF25227	A0A7D4Y7F0	provirus	Halolamina sp. CBA1230	5	336	√
PF25227	A0A830FNN0	provirus	Halocalculus aciditolerans	5	349	√
PF25227	I7C278	/	Natrinema sp. (strain J7-2)	4	281	√
PF25227	H9ABN8	virus	Halorubrum pleomorphic virus 3	4	342	√
PF25227	H9ABR5	virus	Halogeometricum pleomorphic virus 1	6	340	√
PF25227	A0A3S7IAM3	virus	Halorubrum pleomorphic virus 9	4	327	√
PF25227	A0A1H3J8Z1	IE	Halobellus clavatus	174	514	√
PF25227	A0A1H5VWZ8	IE	Halobellus limi	6	334	√
PF25227	A0A2P4NRG0	IE	Haloferax marisrubri	147	487	√
PF25227	A0A371K8M7	provirus	Haloferax sp. Atlit-48N	6	333	√
PF25227	A0A371LJ28	provirus	Haloferax sp. Atlit-19N	145	485	√
PF25227	I7BT50	virus	Natrinema sp. (strain J7-2)	19	362	√
PF25227	L0JQG0	plasmid	Natrinema pellirubrum (strain DSM 15624 / CIP 106293 / JCM 10476 / NCIMB 786 / 157)	7	351	√
PF25227	M0E736	IE	Halorubrum saccharovorum DSM 1137	2	216	√
PF25227	A0A256JJQ4	provirus	Halorubrum ezzemoulense	4	328	√
PF25227	M0GX49	provirus	Haloferax lucentense (strain DSM 14919 / JCM 9276 / NCIMB 13854 / Aa 2.2)	145	487	√
PF25227	A0A5J5LPI1	IE	Haloarcula hispanica	2	304	√
PF25227	A0A6A9SUS3	provirus	Natronomonas sp. CBA1123	5	342	√
PF25227	A0A7D5P0F7	provirus	Halosimplex rubrum	5	339	√
PF25227	A0A830GM32	provirus	Haloarcula pellucida	4	340	√
PF25227	A0A847UBI9	provirus	Halomicrobium mukohataei	6	341	√
PF25227	A0A1C8V5Z7	virus	Haloarcula hispanica pleomorphic virus 3	5	340	√
PF25227	LSV48N	virus	LSV48N	147	489	√
PF25227	A0A1G9XA34	IE	Haloarchaeobius iranensis	7	326	√
PF25227	A0A1G9XY13	provirus	Haloarchaeobius iranensis	6	326	√
PF25227	D8JC40	plasmid	Halalkalicoccus jeotgali (strain DSM 18796 / CECT 7217 / JCM 14584 / KCTC 4019 / B3)	8	316	√
PF25227	A0A161ZPH3	IE	Haladaptatus sp. R4	6	349	√
PF25227	A0A1G6IGR7	IE	Natrinema hispanicum	3	326	√
PF25227	A0A8A2VK75	provirus	Haloterrigena alkaliphila	3	326	√
PF25227	A0A1H3JK17	IE	Halobellus clavatus	5	333	√
PF25227	A0A1I5VJ94	IE	Halolamina pelagica	12	373	√
PF25227	A0A2B7GRQ3	IE	Natrinema sp. CBA1119	3	325	√
PF25227	M0PPJ4	IE	Halorubrum arcis JCM 13916	24	345	√
PF25227	A0A285NAE9	provirus	Natronoarchaeum philippinense	3	328	√
PF25227	L0IEW3	ICE	Halovivax ruber (strain DSM 18193 / JCM 13892 / XH-70)	4	328	√
PF25227	D2S210	plasmid	#N/A	7	235	√
PF25227	A0A346PS67	provirus	Natrarchaeobaculum sulfurireducens	3	326	√
PF25227	A0A371KZ28	IE	Haloferax sp. Atlit-47N	4	325	√
PF25227	A0A830DY71	provirus	Haloferax sulfurifontis	4	325	√
PF25227	A0A4D7HBF8	IE	Haloprofundus sp. MHR1	6	329	√
PF25227	L9WMK7	IE	Natronorubrum bangense JCM 10635	3	326	√
PF25227	W0JSS7	IE	Halostagnicola larsenii XH-48	3	326	√
PF25227	A0A5D5ALL9	IE	Natrialba swarupiae	3	326	√
PF25227	A0A6G1Z1Z4	provirus	Haloferax marinisediminis	3	325	√
PF25227	A0A830ESV1	IE	Halarchaeum grantii	106	442	√
PF25227	A0A847UGP1	IE	Halomicrobium mukohataei	4	332	√
PF25227	A0A847UTK4	ICE	Haloarcula argentinensis	3	327	√
PF25227	A0A897MU15	IE	Natranaeroarchaeum sulfidigenes	6	322	√
PF25227	A0A1M5MPA6	IE	Halobaculum gomorrense	14	377	√
PF25227	A0A1D8S450	provirus	Halodesulfurarchaeum formicicum	125	377	√
PF25227	A0A1H5SMV5	IE	Halobellus limi	140	356	√
PF25227	A0A1H9T8V7	IE	Natrinema salaciae	137	353	√
PF25227	A0A285N9L7	IE	Natronoarchaeum philippinense	110	355	√
PF25227	A0A346PG37	IE	Natrarchaeobaculum sulfurireducens	109	352	√
PF25227	A0A3M9LRG6	IE	Methanohalophilus sp. RSK	9	290	√
PF25227	A5Y2C5	virus	Pyrococcus abyssi virus 1	20	318	√
PF25227	M0PFR9	IE	Halorubrum aidingense JCM 13560	24	345	√
PF25227	A0A4U7DBQ5	IE	Halorubrum sp. SP3	76	368	√
PF25227	A0A7D5LAY2	IE	Halorarum salinum	103	376	√
PF25227	A0A7Z7AZU7	IE	Methanolobus vulcani	6	291	√
PF25227	Q977V6	plasmid	Pyrococcus sp. JT1 putative Rep protein (plasmid)	27	330	√
PF25227	A0A1G9TR61	provirus	Halogranum gelatinilyticum	87	437	√
PF25227	A0A3N6M0Z4	IE	Natrarchaeobius chitinivorans	106	446	√
PF25227	M0DVN7	IE	Halorubrum tebenquichense DSM 14210	77	409	√
PF25227	Q3ILS7	provirus	Natronomonas pharaonis (strain ATCC 35678 / DSM 2160 / CIP 103997 / JCM 8858 / NBRC 14720 / NCIMB 2260 / Gabara)	47	391	√
PF25227	A0A650A0L5	provirus	Halorhabdus sp. CBA1104	5	323	√
PF25227	M1PWM8	virus	Halorubrum phage GNf2	102	434	√
PF01446	A0A894JTM0	virus	Inovirus sp.	51	255	√
PF01446	A0A345BQM8	virus	Cressdnaviricota sp.	45	246	√
PF01446	A0A345MR61	virus	Microviridae sp.	82	314	√
PF01446	A0A793Y133	/	Escherichia coli	68	316	√
PF01446	Q9RNW5	plasmid	Streptococcus thermophilus	67	311	√
PF01446	Q8GLD4	plasmid	Bacillus thuringiensis serovar thuringiensis	59	317	√
PF01446	Q45450	plasmid	Bacillus subtilis	75	338	√
PF01446	A0A2S8V5C3	/	Bacillus sp. MYb78	51	308	√
PF01446	A0A1Y5YSF1	/	Bacillus mobilis	59	315	√
PF01446	O52776	plasmid	Streptococcus pneumoniae serotype 2 (strain D39 / NCTC 7466)	67	313	√
PF01446	A0A1I5TB48	plasmid	Halolactibacillus halophilus	5	201	√
PF01446	Q52057	plasmid	Plasmid pTD1	56	297	√
PF01446	Q52132	plasmid	Plasmid pBS2	41	268	√
PF07232	D3JVB8	virus	HHPV1	202	401	√
PF07232	W0FEU8	virus	HHPV2	141	377	√
PF07232	A0A345E5H1	/	Haloplanus rubicundus	49	257	√
PF07232	A0A410TP45	/	Halorubrum sp. BOL3-1	98	235	√
PF07232	Q7M538	/	Halobacterium sp.	1	316	√
PF07232	A0A847TGV6	IE	Haloferax volcanii	9	275	√
PF07232	A0A4V6MBC2	plasmid	Natrinema versiforme	38	316	√
PF07232	Q48323	plasmid	Halobacterium sp plasmid	1	316	√
PF07232	Q47978	plasmid	Halobacterium halobium plasmid ehsp DNA	1	316	√
PF07232	C7P0U9	IE	Halomicrobium mukohataei	83	337	√
PF07232	L9XW89	IE	Natrinema versiforme JCM 10478	3	257	√
PF07232	A0A7K4DHA8	IE	Methanomicrobiales archaeon	92	245	√
PF01719	3DKX	plasmid	Streptococcus agalactiae	2	129	√
PF01719	A0A091BHX9	plasmid	Streptococcus equinus JB1	16	143	√
PF01719	A0A087AZJ0	plasmid	Bifidobacterium cuniculi	4	124	√
PF01719	A0A087DBM7	plasmid	Bifidobacterium scardovii	9	128	√
PF01719	A0A0C5PKH5	plasmid	Latilactobacillus sakei	2	130	√
PF01719	A0A0R1P770	plasmid	Limosilactobacillus mucosae	7	120	√
PF01719	A0A0R1KXY7	plasmid	Companilactobacillus bobalius	23	138	√
PF01719	A0A081R1Q2	plasmid	Streptococcus mitis	3	123	√
PF01719	A0A894JNH1	virus	Inovirus sp.	4	112	√
PF01719	A0A345BQB8	virus	Inoviridae sp.	6	109	√
PF01719	Q9F870	plasmid	Mycoplasma leachii	5	118	√
PF01719	A0A1Y3UDM3	/	Collinsella sp. An7	6	122	√
PF01719	A0A380Q0Z5	/	Veillonella criceti	23	137	√
PF01719	A0A4S4G623	/	Adlercreutzia caecimuris	4	123	√
PF01719	A0A0L1IJM0	/	Mycoplasma sp. HU2014	5	123	√
PF02486	4CWC	plasmid	Staphylococcus aureus	105	273	√
PF02486	P03064	plasmid	Staphylococcus aureus	138	285	√
PF02486	A0A0G2T6B2	plasmid	Staphylococcus hyicus	135	281	√
PF02486	A0A0H2VK93	plasmid	Staphylococcus epidermidis	135	296	√
PF02486	P96635	mobile element	Bacillus subtilis	127	327	√
PF02486	A0A075SEP3	mobile element	Streptococcus suis 6407	100	303	√
PF02486	A0A099WF16	IE	Listeria booriae	108	309	√
PF02486	A0A0A1MTV3	/	Oceanobacillus oncorhynchi	164	369	√
PF02486	A0A0D6XRJ7	/	Staphylococcus microti	121	326	√
PF02486	A0A0E1XGF4	IE	Staphylococcus aureus subsp. aureus MN8	99	300	√
PF02486	A0A0F4L744	plasmid	Lactobacillus kimbladii	111	303	√
PF02486	A0A345N421	IE	Circular genetic element sp.	113	227	√
PF02486	A0A345N5L7	IE	Circular genetic element sp.	102	272	√
PF02486	P12053	virus	Staphylococcus aureus	138	306	√
	Note: "/" indicates that it is impossible to determine which type of genetic element it belongs to.
